# Supplementary material for: A statistical method for predicting splice variants between two groups of samples using GeneChip® expression array data
Source: Theor Biol Med Model. 2006 Apr 7;3:19. doi: 10.1186/1742-4682-3-19 (PMC1502129; doi:10.1186/1742-4682-3-19)
Supplement: Additional File 1 — Alternative spliced pseudo-exons selected by our method: Comparison of normal cerebellum with medulloblastomas. Complete results for the 811 pseudo-exons predicted to be alternatively spliced between normal cerebellum and medulloblastomas. [file 1742-4682-3-19-S1.xls]

## Sheet: myfile
Some Statistics and annotation for the 811 pseudo-exons predicted to be alternatively spliced between normal cerebellum and medulloblastomas
Probe set ID	Number of alternatively spliced probes in a gene	Probe location in the gene sequence (BEGIN)	Probe location in the gene sequence (END)	Difference	SE	Z-scores	Gene Symbol	Title
U37426_at	2	4779	4839	5.89168	0.769147	7.66002	KIF11	kinesin family member 11
S37730_s_at	2	1077	1136	5.24738	0.540001	9.71735	IGFBP2	insulin-like growth factor binding protein 2, 36kDa
S74720_at	2	1991	2019	4.85571	0.959996	5.05806	NR0B1	nuclear receptor subfamily 0, group B, member 1
M55998_s_at	1	212	236	4.6888	0.244407	19.1844	COL1A1	collagen, type I, alpha 1
D12676_at	5	2040	2130	4.59573	0.407177	11.2868	SCARB2	scavenger receptor class B, member 2
M55998_s_at	4	215	264	4.55698	0.309314	14.7325	COL1A1	collagen, type I, alpha 1
L06797_s_at	1	1599	1623	4.55678	0.465368	9.79177	CXCR4	chemokine (C-X-C motif) receptor 4
X02761_s_at	6	7433	7645	4.50128	0.294464	15.2864	FN1	fibronectin 1
U21128_at	2	1596	1656	4.46849	0.487738	9.16167	LUM	lumican
Z29083_at	1	1998	2022	4.44472	0.388918	11.4284	TPBG	trophoblast glycoprotein
X02761_s_at	4	7344	7409	4.392	0.36244	12.1179	FN1	fibronectin 1
X78520_at	2	3874	3934	4.27645	0.25217	16.9586	CLCN3	chloride channel 3
S66431_at	1	6361	6385	4.21788	0.280023	15.0626	RBBP2	retinoblastoma binding protein 2
U24389_s_at	2	2412	2450	3.99974	0.434881	9.19732	---	---
Z70222_at	3	217	277	3.79338	0.203413	18.6486	BM-002	hypothetical protein BM-002
Z74616_s_at	16	4630	4991	3.71165	0.438623	8.46205	COL1A2	collagen, type I, alpha 2
D12676_at	8	1884	2058	3.61512	0.338203	10.6892	SCARB2	scavenger receptor class B, member 2
X02761_s_at	9	7095	7306	3.55264	0.47845	7.42531	FN1	fibronectin 1
M55998_s_at	10	145	233	3.52671	0.540182	6.52873	COL1A1	collagen, type I, alpha 1
L36720_at	1	1219	1243	3.48949	0.489309	7.13146	BYSL	bystin-like
L34673_at	2	3375	3405	3.42393	0.406533	8.42225	SMARCA3	SWI/SNF related, matrix associated, actin dependent regulator of chromatin, subfamily a, member 3
D78014_at	2	4992	5022	3.41811	0.632351	5.4054	DPYSL3	dihydropyrimidinase-like 3
M83738_at	2	3877	3907	3.40686	0.329045	10.3538	PTPN9	protein tyrosine phosphatase, non-receptor type 9
M77349_at	5	2540	2666	3.39954	0.66446	5.11625	TGFBI	transforming growth factor, beta-induced, 68kDa
X05908_at	2	1260	1362	3.30537	0.548726	6.02372	ANXA1	annexin A1
M64497_at	2	1556	1583	3.23766	0.284251	11.3902	NR2F2	nuclear receptor subfamily 2, group F, member 2
M59499_at	2	3514	3544	3.1898	0.478121	6.67152	---	---
S82240_at	5	652	826	3.1861	0.41438	7.68884	ARHE	ras homolog gene family, member E
D85131_s_at	16	1212	1703	3.16905	0.637746	4.96914	MAZ	MYC-associated zinc finger protein (purine-binding transcription factor)
S37730_s_at	3	722	814	3.14827	0.254339	12.3782	IGFBP2	insulin-like growth factor binding protein 2, 36kDa
M24766_s_at	11	1681	2079	3.13687	0.28782	10.8987	COL4A2	collagen, type IV, alpha 2
D13705_s_at	1	1722	1746	3.1302	0.343554	9.11124	CYP4A11	cytochrome P450, family 4, subfamily A, polypeptide 11
U59913_at	8	1922	2192	3.08533	0.475568	6.48766	MADH5	MAD, mothers against decapentaplegic homolog 5 (Drosophila)
U79246_at	2	1730	1772	3.06187	0.495601	6.1781	FLJ22624	hypothetical protein FLJ22624
M25753_at	4	1331	1451	3.05136	0.315151	9.68221	CCNB1	cyclin B1
L00058_at	2	3775	3811	3.05043	0.44476	6.8586	MYC	v-myc myelocytomatosis viral oncogene homolog (avian)
Y10260_at	3	1857	1899	3.03824	0.335488	9.05617	EYA1	eyes absent homolog 1 (Drosophila)
X52022_at	13	9425	9749	3.02784	0.489132	6.19022	COL6A3	collagen, type VI, alpha 3
M14338_at	4	3220	3280	2.96048	0.448578	6.5997	PROS1	protein S (alpha)
X66360_at	10	1473	1713	2.94953	0.292957	10.0681	PCTK2	PCTAIRE protein kinase 2
M55210_at	1	7844	7868	2.93861	0.5687	5.16724	LAMC1	laminin, gamma 1 (formerly LAMB2)
U63289_at	2	1968	1998	2.93092	0.20319	14.4245	CUGBP1	CUG triplet repeat, RNA binding protein 1
M19154_at	7	2377	2527	2.90084	0.32667	8.88003	TGFB2	transforming growth factor, beta 2
M14483_rna1_s_at	19	46	467	2.8927	0.180593	16.0177	PTMA	prothymosin, alpha (gene sequence 28)
X97324_at	1	1277	1301	2.88538	0.289943	9.95152	ADFP	adipose differentiation-related protein
M55543_at	5	1992	2052	2.87442	0.540584	5.31725	GBP2	guanylate binding protein 2, interferon-inducible
D12676_at	7	2166	2244	2.86296	0.485352	5.89874	SCARB2	scavenger receptor class B, member 2
U40271_s_at	7	3947	4023	2.85015	0.221671	12.8576	PTK7	PTK7 protein tyrosine kinase 7
U00802_s_at	19	1931	2487	2.81461	0.529617	5.31442	DBN1	drebrin 1
X15882_at	16	1080	1578	2.81461	0.362841	7.75713	COL6A2	collagen, type VI, alpha 2
X69116_s_at	6	256	433	2.80696	0.412983	6.7968	ZNF37A	zinc finger protein 37a (KOX 21)
M93119_at	12	2615	2801	2.78619	0.556061	5.01058	INSM1	insulinoma-associated 1
M24766_s_at	7	1529	1658	2.75243	0.383645	7.17442	COL4A2	collagen, type IV, alpha 2
X56687_s_at	13	1807	2193	2.72653	0.369202	7.38492	UBTF	upstream binding transcription factor, RNA polymerase I
X63597_at	2	5804	5978	2.71911	0.318486	8.53762	SI	sucrase-isomaltase
Z29083_at	14	1680	2016	2.69361	0.333617	8.07398	TPBG	trophoblast glycoprotein
U40271_s_at	1	3921	3945	2.65684	0.210007	12.6512	PTK7	PTK7 protein tyrosine kinase 7
U81523_at	2	1858	1894	2.64886	0.363728	7.28253	EBAF	endometrial bleeding associated factor (left-right determination, factor A; transforming growth factor beta superfamily)
Z74616_s_at	4	4470	4640	2.64057	0.499292	5.28864	COL1A2	collagen, type I, alpha 2
U06698_at	2	3731	3803	2.63804	0.496302	5.3154	KIF5A	kinesin family member 5A
X85545_at	10	756	1092	2.62091	0.493445	5.31144	PRKX	protein kinase, X-linked
L06797_s_at	19	1041	1613	2.60552	0.43972	5.92541	CXCR4	chemokine (C-X-C motif) receptor 4
M99438_at	2	2329	2356	2.59277	0.402647	6.43931	TLE3	transducin-like enhancer of split 3 (E(sp1) homolog, Drosophila)
U37426_at	6	4269	4353	2.59015	0.423168	6.12086	KIF11	kinesin family member 11
L00058_at	18	3427	3793	2.56654	0.523686	4.90092	MYC	v-myc myelocytomatosis viral oncogene homolog (avian)
L07261_s_at	11	371	529	2.55204	0.353262	7.22421	ADD1	adducin 1 (alpha)
X78520_at	6	3670	3844	2.54221	0.452122	5.62284	CLCN3	chloride channel 3
X05360_at	16	479	881	2.53497	0.407194	6.22546	CDC2	cell division cycle 2, G1 to S and G2 to M
S37730_s_at	8	800	1056	2.53469	0.255587	9.91712	IGFBP2	insulin-like growth factor binding protein 2, 36kDa
S78234_at	5	2881	3049	2.4913	0.4674	5.33011	CDC27	cell division cycle 27
AC002086_at	3	1968	2130	2.47997	0.489336	5.06802	ZNF-kaiso	Kaiso
U74612_at	6	3299	3449	2.46748	0.421808	5.84976	FOXM1	forkhead box M1
D80000_at	3	5712	5778	2.46129	0.32859	7.49047	SMC1L1	SMC1 structural maintenance of chromosomes 1-like 1 (yeast)
X76132_at	6	4385	4607	2.45761	0.49528	4.96206	DCC	deleted in colorectal carcinoma
U78027_rna4_at	4	2312	2396	2.4494	0.459191	5.33416	---	---
Z70222_at	6	121	229	2.42537	0.447218	5.42324	BM-002	hypothetical protein BM-002
Z29066_s_at	2	1941	2034	2.38206	0.485427	4.90713	NEK2	NIMA (never in mitosis gene a)-related kinase 2
U62531_at	5	3825	4053	2.36449	0.239954	9.85395	SLC4A2	solute carrier family 4, anion exchanger, member 2 (erythrocyte membrane protein band 3-like 1)
U09087_s_at	11	2250	2567	2.3553	0.421933	5.58217	TMPO	thymopoietin
X03473_at	10	534	804	2.34989	0.367255	6.39851	H1F0	H1 histone family, member 0
L40379_at	14	205	541	2.33417	0.404787	5.76642	TRIP10	thyroid hormone receptor interactor 10
M69238_at	7	2273	2603	2.30836	0.465049	4.9637	ARNT	aryl hydrocarbon receptor nuclear translocator
S37730_s_at	7	625	731	2.30642	0.257273	8.9649	IGFBP2	insulin-like growth factor binding protein 2, 36kDa
U62015_at	13	1565	1865	2.30466	0.387693	5.94456	CYR61	cysteine-rich, angiogenic inducer, 61
U37426_at	8	4539	4779	2.29102	0.357361	6.41095	KIF11	kinesin family member 11
X02751_at	9	1889	2309	2.27787	0.263504	8.64452	NRAS	neuroblastoma RAS viral (v-ras) oncogene homolog
X53331_at	3	529	589	2.27781	0.387756	5.87434	MGP	matrix Gla protein
D13639_at	17	5967	6369	2.25943	0.28269	7.99261	CCND2	cyclin D2
X85545_at	10	1080	1224	2.25013	0.360714	6.23797	PRKX	protein kinase, X-linked
U32907_at	1	1923	1947	2.24834	0.392029	5.73514	LRRC17	leucine rich repeat containing 17
M64497_at	13	1328	1577	2.23747	0.391381	5.71688	NR2F2	nuclear receptor subfamily 2, group F, member 2
X54942_at	17	91	571	2.23642	0.302097	7.40297	CKS2	CDC28 protein kinase regulatory subunit 2
M87339_at	19	893	1385	2.22975	0.448924	4.96687	RFC4	replication factor C (activator 1) 4, 37kDa
Z83806_at	4	187	307	2.22949	0.427978	5.20936	DNAH8	dynein, axonemal, heavy polypeptide 8
U40317_s_at	6	5741	5989	2.22762	0.295902	7.52824	PTPRS	protein tyrosine phosphatase, receptor type, S
L40386_s_at	9	789	956	2.20715	0.36739	6.00765	TFDP2	transcription factor Dp-2 (E2F dimerization partner 2)
X15882_at	4	984	1098	2.20657	0.251341	8.77918	COL6A2	collagen, type VI, alpha 2
U39226_at	5	7302	7464	2.1761	0.395292	5.50505	MYO7A	myosin VIIA (Usher syndrome 1B (autosomal recessive, severe))
U26424_at	10	2603	2759	2.17475	0.407243	5.34016	STK3	serine/threonine kinase 3 (STE20 homolog, yeast)
L33842_rna1_at	15	1387	1663	2.16755	0.323195	6.70664	---	---
X04828_at	3	1668	1701	2.16077	0.307354	7.03025	GNAI2	guanine nucleotide binding protein (G protein), alpha inhibiting activity polypeptide 2
U74612_at	4	3239	3311	2.15819	0.391114	5.51807	FOXM1	forkhead box M1
M77349_at	15	2102	2540	2.15282	0.440746	4.8845	TGFBI	transforming growth factor, beta-induced, 68kDa
U63289_at	2	1980	2034	2.15031	0.381922	5.63023	CUGBP1	CUG triplet repeat, RNA binding protein 1
U62531_at	12	3489	3843	2.14244	0.268498	7.97934	SLC4A2	solute carrier family 4, anion exchanger, member 2 (erythrocyte membrane protein band 3-like 1)
L40386_s_at	10	943	1146	2.13139	0.341487	6.2415	TFDP2	transcription factor Dp-2 (E2F dimerization partner 2)
U97018_at	9	3727	3877	2.13039	0.40495	5.26088	EML1	echinoderm microtubule associated protein like 1
U20240_at	17	610	922	2.12802	0.179105	11.8814	CEBPG	CCAAT/enhancer binding protein (C/EBP), gamma
X53331_at	9	265	547	2.12053	0.325769	6.50931	MGP	matrix Gla protein
M27878_at	14	2836	3196	2.11643	0.291738	7.25456	ZNF84	zinc finger protein 84 (HPF2)
M74558_at	2	5107	5194	2.1158	0.326143	6.48736	SIL	TAL1 (SCL) interrupting locus
Y12394_at	15	1521	1779	2.11193	0.207347	10.1855	KPNA3	karyopherin alpha 3 (importin alpha 4)
L36720_at	6	1147	1237	2.1115	0.420699	5.01902	BYSL	bystin-like
L07261_s_at	8	292	385	2.09853	0.308433	6.80385	ADD1	adducin 1 (alpha)
X64044_at	15	1256	1616	2.08606	0.389605	5.3543	U2AF65	U2 small nuclear ribonucleoprotein auxiliary factor (65kD)
J05008_at	6	1864	2008	2.0841	0.347766	5.99282	---	---
D00596_at	18	1076	1562	2.07548	0.229017	9.06258	TYMS	thymidylate synthetase
S66431_at	10	6175	6361	2.06796	0.293989	7.03415	RBBP2	retinoblastoma binding protein 2
D78014_at	18	4608	4980	2.06425	0.398886	5.17503	DPYSL3	dihydropyrimidinase-like 3
U28386_at	10	1405	1735	2.06291	0.325527	6.33714	KPNA2	karyopherin alpha 2 (RAG cohort 1, importin alpha 1)
U24389_s_at	9	1962	2116	2.0551	0.345297	5.95168	---	---
Z74615_at	5	5767	5851	2.04685	0.260739	7.85016	COL1A1	collagen, type I, alpha 1
X54941_at	3	554	686	2.0461	0.337993	6.05367	CKS1B	CDC28 protein kinase regulatory subunit 1B
U89717_at	1	1151	1175	2.04323	0.312034	6.5481	RDH5	retinol dehydrogenase 5 (11-cis and 9-cis)
X78520_at	12	3490	3682	2.04155	0.332834	6.13384	CLCN3	chloride channel 3
M85289_at	15	14080	14326	2.03761	0.422665	4.82086	HSPG2	heparan sulfate proteoglycan 2 (perlecan)
U37426_at	4	4347	4551	2.02254	0.370648	5.45678	KIF11	kinesin family member 11
M27878_at	6	2656	2848	2.01696	0.191521	10.5313	ZNF84	zinc finger protein 84 (HPF2)
U50361_s_at	7	278	343	2.00112	0.383526	5.2177	CAMK2D	calcium/calmodulin-dependent protein kinase (CaM kinase) II delta
X53331_at	8	31	283	1.99996	0.278324	7.18571	MGP	matrix Gla protein
U07804_s_at	9	2169	2408	1.99626	0.270078	7.3914	TOP1	topoisomerase (DNA) I
M61906_at	18	2939	3350	1.98415	0.393146	5.04685	PIK3R1	phosphoinositide-3-kinase, regulatory subunit, polypeptide 1 (p85 alpha)
L40379_at	3	529	565	1.96396	0.374472	5.2446	TRIP10	thyroid hormone receptor interactor 10
D80000_at	17	5250	5724	1.95597	0.302609	6.46368	SMC1L1	SMC1 structural maintenance of chromosomes 1-like 1 (yeast)
X85133_at	4	2819	2921	1.92712	0.231621	8.32016	RBBP6	retinoblastoma binding protein 6
L02547_at	15	1410	1776	1.91971	0.387534	4.95366	CSTF1	cleavage stimulation factor, 3' pre-RNA, subunit 1, 50kDa
D38502_at	4	850	940	1.91852	0.347631	5.51885	PMS2L5	postmeiotic segregation increased 2-like 5
M36429_s_at	13	942	1436	1.89201	0.313464	6.03582	GNB2	guanine nucleotide binding protein (G protein), beta polypeptide 2
J05614_at	1	41	65	1.88882	0.381462	4.95154	PCNA	proliferating cell nuclear antigen
S78234_at	12	3031	3283	1.87757	0.302071	6.21567	CDC27	cell division cycle 27
U24389_s_at	6	2113	2426	1.87047	0.296691	6.30446	---	---
M31523_at	14	4227	4377	1.86789	0.204371	9.13969	TCF3	transcription factor 3 (E2A immunoglobulin enhancer binding factors E12/E47)
U14518_at	5	1213	1339	1.86385	0.312224	5.9696	CENPA	centromere protein A, 17kDa
X97064_at	14	2258	2702	1.86282	0.349648	5.32772	SEC23A	Sec23 homolog A (S. cerevisiae)
M19283_at	8	1970	2306	1.86046	0.242037	7.68666	---	---
Z48501_s_at	16	1014	1453	1.85938	0.376905	4.93329	PABPC1	poly(A) binding protein, cytoplasmic 1
U07804_s_at	11	1857	2184	1.83766	0.22943	8.0097	TOP1	topoisomerase (DNA) I
U19718_at	18	497	971	1.83213	0.320802	5.71111	MFAP2	microfibrillar-associated protein 2
X77533_at	7	1214	1568	1.77201	0.243785	7.26874	ACVR2B	activin A receptor, type IIB
AB002409_at	2	749	815	1.77109	0.336021	5.27075	CCL21	chemokine (C-C motif) ligand 21
X79781_at	7	555	705	1.77016	0.319202	5.54557	RAB35	RAB35, member RAS oncogene family
U74612_at	10	2915	3239	1.76661	0.325319	5.43039	FOXM1	forkhead box M1
X97324_at	11	1049	1295	1.75437	0.285056	6.15447	ADFP	adipose differentiation-related protein
X03473_at	10	270	516	1.75238	0.309196	5.66753	H1F0	H1 histone family, member 0
U44060_at	11	2455	2707	1.74693	0.357129	4.89161	PROX1	prospero-related homeobox 1
M17863_s_at	2	749	846	1.73234	0.312797	5.53822	IGF2	insulin-like growth factor 2 (somatomedin A)
M17754_at	6	1790	1862	1.73094	0.345878	5.00448	POLR3D	polymerase (RNA) III (DNA directed) polypeptide D, 44kDa
D13705_s_at	12	1151	1518	1.71309	0.352459	4.8604	CYP4A11	cytochrome P450, family 4, subfamily A, polypeptide 11
X07979_at	8	3505	3595	1.71271	0.165951	10.3206	ITGB1	integrin, beta 1 (fibronectin receptor, beta polypeptide, antigen CD29 includes MDF2, MSK12)
X52022_at	7	9317	9431	1.70036	0.22914	7.42064	COL6A3	collagen, type VI, alpha 3
M20778_s_at	16	598	998	1.67123	0.272878	6.12446	COL6A3	collagen, type VI, alpha 3
U66726_at	4	2386	2420	1.66206	0.336862	4.93393	DAZL	deleted in azoospermia-like
U32315_at	14	1437	1866	1.6618	0.34099	4.87347	STX3A	syntaxin 3A
D64110_at	15	765	1185	1.65501	0.26828	6.16897	BTG3	BTG family, member 3
U73379_at	6	475	685	1.65342	0.246556	6.70606	UBE2C	ubiquitin-conjugating enzyme E2C
U31382_at	13	237	645	1.64809	0.275123	5.99039	GNG4	guanine nucleotide binding protein (G protein), gamma 4
L36720_at	9	817	1165	1.62879	0.2707	6.01694	BYSL	bystin-like
U31116_at	2	1988	2036	1.60939	0.251396	6.4018	---	---
X76040_at	11	3080	3308	1.60848	0.289604	5.55408	---	---
X06700_s_at	12	2214	2465	1.5961	0.220452	7.24012	COL3A1	collagen, type III, alpha 1 (Ehlers-Danlos syndrome type IV, autosomal dominant)
J04088_at	17	4407	4611	1.5821	0.233807	6.76668	TOP2A	topoisomerase (DNA) II alpha 170kDa
Z70222_at	7	49	139	1.55299	0.226295	6.86268	BM-002	hypothetical protein BM-002
M31682_at	19	2268	2550	1.54558	0.295695	5.22695	INHBB	inhibin, beta B (activin AB beta polypeptide)
M14483_rna1_s_at	1	41	65	1.54225	0.14093	10.9434	PTMA	prothymosin, alpha (gene sequence 28)
M96739_at	2	2504	2534	1.53279	0.212538	7.21186	NHLH1	nescient helix loop helix 1
M63488_at	19	1882	2368	1.53102	0.262111	5.84114	RPA1	replication protein A1, 70kDa
U11701_at	3	1814	1886	1.52498	0.289836	5.26153	LHX2	LIM homeobox 2
D28416_at	6	48	79	1.51955	0.281546	5.39716	ESD	esterase D/formylglutathione hydrolase
L34600_at	11	2246	2450	1.51495	0.298591	5.07365	MTIF2	mitochondrial translational initiation factor 2
U73514_at	15	502	916	1.50726	0.24647	6.11539	HADH2	hydroxyacyl-Coenzyme A dehydrogenase, type II
U24166_at	5	2365	2419	1.49041	0.271516	5.48923	MAPRE1	microtubule-associated protein, RP/EB family, member 1
M30448_s_at	12	2016	2333	1.48315	0.227237	6.52689	FBL	fibrillarin
X97324_at	8	749	1037	1.48009	0.24718	5.9879	ADFP	adipose differentiation-related protein
X68836_at	17	778	1228	1.47012	0.272083	5.4032	MAT2A	methionine adenosyltransferase II, alpha
M11433_at	3	361	427	1.45622	0.290054	5.02053	RBP1	retinol binding protein 1, cellular
M55210_at	19	7322	7826	1.45339	0.288052	5.04558	LAMC1	laminin, gamma 1 (formerly LAMB2)
U72761_at	4	2945	3017	1.4484	0.285577	5.07185	KPNB3	karyopherin (importin) beta 3
U62015_at	7	1475	1565	1.44133	0.233389	6.17567	CYR61	cysteine-rich, angiogenic inducer, 61
M61916_at	11	5318	5606	1.4373	0.231818	6.20011	LAMB1	laminin, beta 1
Z11685_s_at	7	2253	2424	1.43437	0.272947	5.25514	DDX6	DEAD (Asp-Glu-Ala-Asp) box polypeptide 6
U53174_at	18	1663	2083	1.42854	0.279051	5.11926	RAD9A	RAD9 homolog A (S. pombe)
X04347_s_at	3	618	682	1.42033	0.160535	8.84746	HNRPA1	heterogeneous nuclear ribonucleoprotein A1
M80397_s_at	10	3155	3392	1.41346	0.206872	6.83257	POLD1	polymerase (DNA directed), delta 1, catalytic subunit 125kDa
X07979_at	12	3223	3517	1.40429	0.182799	7.68215	ITGB1	integrin, beta 1 (fibronectin receptor, beta polypeptide, antigen CD29 includes MDF2, MSK12)
U49187_at	17	1834	2230	1.39352	0.227736	6.11901	C6orf32	chromosome 6 open reading frame 32
Z69043_s_at	8	30	267	1.38468	0.257238	5.38288	SSR4	signal sequence receptor, delta (translocon-associated protein delta)
U40271_s_at	11	3607	3893	1.37774	0.200289	6.87877	PTK7	PTK7 protein tyrosine kinase 7
U50327_s_at	12	1635	2044	1.37207	0.240719	5.6999	PRKCSH	protein kinase C substrate 80K-H
J03915_s_at	7	1653	1745	1.35817	0.189701	7.15951	CHGA	chromogranin A (parathyroid secretory protein 1)
J03242_s_at	9	1286	1348	1.34642	0.203871	6.60429	IGF2	insulin-like growth factor 2 (somatomedin A)
U24166_at	15	2107	2329	1.34452	0.149512	8.99272	MAPRE1	microtubule-associated protein, RP/EB family, member 1
M87789_s_at	11	1021	1294	1.33969	0.271246	4.93902	IGHG3	immunoglobulin heavy constant gamma 3 (G3m marker)
X87852_at	8	5654	5738	1.33354	0.192328	6.9337	PLXN3	likely ortholog of mouse plexin 3
X69910_at	5	2789	2891	1.3283	0.226426	5.86636	CKAP4	cytoskeleton-associated protein 4
X04347_s_at	17	663	916	1.32392	0.13252	9.99033	HNRPA1	heterogeneous nuclear ribonucleoprotein A1
L40397_at	10	1111	1291	1.31665	0.159772	8.24082	TMP21	transmembrane trafficking protein
U40317_s_at	14	5400	5726	1.31635	0.201145	6.54431	PTPRS	protein tyrosine phosphatase, receptor type, S
U18237_at	5	549	783	1.30464	0.22862	5.70656	ABCB10	ATP-binding cassette, sub-family B (MDR/TAP), member 10
U32907_at	7	1845	1929	1.30379	0.245047	5.32056	LRRC17	leucine rich repeat containing 17
U63542_at	12	447	774	1.29496	0.198334	6.52917	PABPC1	poly(A) binding protein, cytoplasmic 1
J02621_s_at	18	705	1238	1.28731	0.129366	9.95092	HMGN1	high-mobility group nucleosome binding domain 1
D87119_at	13	3824	4184	1.2762	0.220115	5.79786	TRB2	tribbles homolog 2
U29175_at	7	5201	5232	1.25876	0.257655	4.88544	SMARCA4	SWI/SNF related, matrix associated, actin dependent regulator of chromatin, subfamily a, member 4
M55409_s_at	19	614	1093	1.25285	0.207638	6.03383	EEF1G	eukaryotic translation elongation factor 1 gamma
J05614_at	5	4	39	1.22127	0.251017	4.8653	PCNA	proliferating cell nuclear antigen
M21186_at	9	350	674	1.21176	0.241005	5.02793	CYBA	cytochrome b-245, alpha polypeptide
U73379_at	14	193	493	1.19764	0.144554	8.28509	UBE2C	ubiquitin-conjugating enzyme E2C
X59618_at	18	1970	2360	1.19475	0.217678	5.4886	RRM2	ribonucleotide reductase M2 polypeptide
X04828_at	9	1395	1605	1.17918	0.24441	4.82462	GNAI2	guanine nucleotide binding protein (G protein), alpha inhibiting activity polypeptide 2
M80397_s_at	10	2847	3166	1.17228	0.184934	6.33892	POLD1	polymerase (DNA directed), delta 1, catalytic subunit 125kDa
X85372_at	13	19	247	1.16887	0.236437	4.94368	SNRPF	small nuclear ribonucleoprotein polypeptide F
M31523_at	6	4155	4245	1.13298	0.151034	7.50153	TCF3	transcription factor 3 (E2A immunoglobulin enhancer binding factors E12/E47)
X60787_s_at	13	2434	2808	1.12064	0.199992	5.60342	ILF1	interleukin enhancer binding factor 1
S83390_s_at	14	2431	2889	1.10745	0.190101	5.82562	NCOR2	nuclear receptor co-repressor 2
D55716_at	8	1952	2096	1.10662	0.16516	6.70028	MCM7	MCM7 minichromosome maintenance deficient 7 (S. cerevisiae)
M30448_s_at	4	2353	2471	1.10551	0.218603	5.05717	FBL	fibrillarin
U57627_at	9	4598	4748	1.10163	0.191374	5.75643	OCRL	oculocerebrorenal syndrome of Lowe
X92098_at	11	395	575	1.09682	0.219595	4.99473	RNP24	coated vesicle membrane protein
U15009_at	6	307	565	1.09345	0.166706	6.55917	SNRPD3	small nuclear ribonucleoprotein D3 polypeptide 18kDa
M55998_s_at	5	2	46	1.09205	0.194941	5.60194	COL1A1	collagen, type I, alpha 1
U03397_s_at	3	1333	1382	1.09154	0.226803	4.81271	TNFRSF9	tumor necrosis factor receptor superfamily, member 9
J03161_at	4	4098	4146	1.06384	0.212155	5.01445	SRF	serum response factor (c-fos serum response element-binding transcription factor)
U09877_at	12	3381	3777	1.05807	0.202016	5.23752	SKIV2L	superkiller viralicidic activity 2-like (S. cerevisiae)
D28416_at	10	35	71	1.05112	0.191309	5.49436	ESD	esterase D/formylglutathione hydrolase
U09877_at	8	3771	3873	1.04378	0.175173	5.95857	SKIV2L	superkiller viralicidic activity 2-like (S. cerevisiae)
U42390_at	4	8359	8509	1.03924	0.193502	5.37068	TRIO	triple functional domain (PTPRF interacting)
L19183_at	17	1641	1983	1.03066	0.161109	6.39727	MAC30	hypothetical protein MAC30
D38537_s_at	7	1509	1713	1.02519	0.210169	4.87792	PPOX	protoporphyrinogen oxidase
U62962_at	17	999	1371	1.02474	0.157701	6.49797	EIF3S6	eukaryotic translation initiation factor 3, subunit 6 48kDa
U14971_at	19	103	685	1.02314	0.203545	5.02661	RPS9	ribosomal protein S9
M94345_at	9	908	1184	1.0189	0.210063	4.85046	CAPG	capping protein (actin filament), gelsolin-like
U21128_at	3	1254	1290	1.01346	0.183814	5.51348	LUM	lumican
U29953_rna1_at	13	1288	1492	1.00859	0.174592	5.77688	---	---
X56687_s_at	1	1698	1722	0.999461	0.204609	4.88474	UBTF	upstream binding transcription factor, RNA polymerase I
M26576_cds2_at	17	4827	5241	0.994873	0.152034	6.54376	---	---
M24069_at	10	1413	1559	0.994128	0.203375	4.88815	CSDA	cold shock domain protein A
M34065_at	8	1526	1700	0.974525	0.182531	5.33895	CDC25C	cell division cycle 25C
D84557_at	9	2664	2898	0.963755	0.168812	5.70905	MCM6	MCM6 minichromosome maintenance deficient 6 (MIS5 homolog, S. pombe) (S. cerevisiae)
J05614_at	14	17	63	0.960074	0.132289	7.25739	PCNA	proliferating cell nuclear antigen
U90543_at	6	2506	2544	0.948791	0.178624	5.31168	BTN2A1	butyrophilin, subfamily 2, member A1
M36072_at	15	500	794	0.938979	0.138331	6.78791	RPL7A	ribosomal protein L7a
X99802_at	5	1918	1996	0.931672	0.142785	6.52502	ZYG	ZYG homolog
M33521_at	19	3187	3685	0.923993	0.166176	5.56032	BAT3	HLA-B associated transcript 3
X75962_at	4	1297	1339	0.91775	0.173527	5.28881	---	---
U05237_at	13	2372	2594	0.914661	0.18579	4.92308	FALZ	fetal Alzheimer antigen
U31382_at	4	111	255	0.907324	0.161587	5.61508	GNG4	guanine nucleotide binding protein (G protein), gamma 4
X76770_at	19	1457	1955	0.899193	0.109856	8.1852	PAPOLA	poly(A) polymerase alpha
Z69915_at	18	31	253	0.893503	0.122993	7.26468	RBMX	RNA binding motif protein, X chromosome
X69391_at	11	697	871	0.888845	0.170481	5.21375	RPL6	ribosomal protein L6
J04617_s_at	9	2336	2654	0.867789	0.13372	6.48961	EEF1A1	eukaryotic translation elongation factor 1 alpha 1
X74794_at	17	2662	2878	0.859486	0.107099	8.02514	MCM4	MCM4 minichromosome maintenance deficient 4 (S. cerevisiae)
X98248_rna1_at	15	3326	3722	0.833494	0.153649	5.42467	---	---
U50327_s_at	8	1463	1652	0.786445	0.132094	5.95366	PRKCSH	protein kinase C substrate 80K-H
X51466_at	14	2762	3056	0.72985	0.136497	5.34699	EEF2	eukaryotic translation elongation factor 2
M24485_s_at	3	138	198	0.72831	0.129618	5.61888	GSTP1	glutathione S-transferase pi
L05628_s_at	12	4604	4993	0.722479	0.149053	4.84712	ABCC1	ATP-binding cassette, sub-family C (CFTR/MRP), member 1
U36764_at	17	781	1021	0.689856	0.134865	5.11514	EIF3S2	eukaryotic translation initiation factor 3, subunit 2 beta, 36kDa
Y09216_at	14	490	760	0.665223	0.137172	4.84956	DYRK2	dual-specificity tyrosine-(Y)-phosphorylation regulated kinase 2
X04085_rna1_at	15	1690	2122	0.662101	0.0873403	7.5807	---	---
J03473_at	11	3416	3776	0.652542	0.135201	4.82644	ADPRT	ADP-ribosyltransferase (NAD+; poly (ADP-ribose) polymerase)
U05237_at	7	2192	2384	0.591671	0.111099	5.32564	FALZ	fetal Alzheimer antigen
M94362_at	10	3717	3951	0.585662	0.0927443	6.31481	LMNB2	lamin B2
X66113_s_at	16	2380	2753	0.531106	0.086082	6.16977	PMSCL2	polymyositis/scleroderma autoantigen 2, 100kDa
AFFX-TrpnX-3_at	14	1937	2333	0.514884	0.103052	4.99635	---	---
D38073_at	13	2590	2926	0.501084	0.098145	5.10555	MCM3	MCM3 minichromosome maintenance deficient 3 (S. cerevisiae)
U82010_rna1_at	12	2516	2870	-0.362702	0.0648098	-5.5964	---	---
D63486_at	13	5877	6111	-0.382746	0.0795229	-4.81303	KIAA0152	KIAA0152 gene product
M29877_at	18	1434	1902	-0.3832	0.0714989	-5.35953	FUCA1	fucosidase, alpha-L- 1, tissue
L06132_at	17	1325	1685	-0.404817	0.0831423	-4.86896	VDAC1	voltage-dependent anion channel 1
M12036_at	19	584	761	-0.406449	0.0700512	-5.80217	---	---
L15440_at	16	395	525	-0.448665	0.060009	-7.47664	---	---
M65199_at	15	849	1125	-0.457119	0.0701265	-6.5185	EDN2	endothelin 2
X92896_at	19	229	559	-0.466214	0.0742198	-6.28154	DXS9879E	DNA segment on chromosome X (unique) 9879 expressed sequence
X07767_at	19	1978	2515	-0.49943	0.0761218	-6.56093	PRKACA	protein kinase, cAMP-dependent, catalytic, alpha
Y10376_at	16	888	1362	-0.519843	0.0969572	-5.36157	SIRPB1	signal-regulatory protein beta 1
U51334_at	15	1840	1963	-0.528873	0.0732579	-7.21934	TAF15	TAF15 RNA polymerase II, TATA box binding protein (TBP)-associated factor, 68kDa
L14856_at	2	860	902	-0.555247	0.092206	-6.02181	---	---
M88279_at	19	1591	2137	-0.558183	0.108971	-5.12232	FKBP4	FK506 binding protein 4, 59kDa
D89858_at	2	671	743	-0.564261	0.101013	-5.58605	DDO	D-aspartate oxidase
X85785_rna1_at	19	1084	1522	-0.566862	0.108161	-5.24089	---	---
D12775_s_at	4	3124	3225	-0.569191	0.101392	-5.61375	AMPD3	adenosine monophosphate deaminase (isoform E)
L16862_at	12	2289	2511	-0.593371	0.0911024	-6.51323	GPRK6	G protein-coupled receptor kinase 6
Y08265_s_at	4	1306	1337	-0.595691	0.113271	-5.25897	CHERP	calcium homeostasis endoplasmic reticulum protein
U79254_at	16	753	1137	-0.608508	0.119678	-5.08453	NARS	asparaginyl-tRNA synthetase
U24152_at	19	1879	2221	-0.61341	0.119657	-5.12638	PAK1	p21/Cdc42/Rac1-activated kinase 1 (STE20 homolog, yeast)
U20582_at	9	1498	1714	-0.633051	0.107028	-5.91479	LOC81569	actin like protein
U09825_at	17	3234	3546	-0.634586	0.115142	-5.51135	---	---
L42542_at	19	3353	3803	-0.635811	0.121362	-5.23897	RALBP1	ralA binding protein 1
L78833_cds2_at	11	363	543	-0.639504	0.0887793	-7.20331	ARHN	ras homolog gene family, member N
K03460_at	10	3	357	-0.646165	0.133966	-4.82336	---	---
M27288_at	8	402	672	-0.646406	0.0939995	-6.8767	OSM	oncostatin M
U61167_at	19	3488	3950	-0.655099	0.120404	-5.44083	ITSN2	intersectin 2
U66469_at	7	819	903	-0.66627	0.137282	-4.85331	CGR19	cell growth regulatory with ring finger domain
M69197_xpt2_s_at	13	612	1034	-0.668132	0.13318	-5.01676	HP	haptoglobin
U15085_at	8	821	983	-0.673142	0.137248	-4.90456	HLA-DMB	major histocompatibility complex, class II, DM beta
M25897_at	8	40	348	-0.674636	0.138139	-4.88375	PF4	platelet factor 4 (chemokine (C-X-C motif) ligand 4)
L01406_at	14	1244	1586	-0.677898	0.116059	-5.84099	GHRHR	growth hormone releasing hormone receptor
U70451_at	2	2097	2127	-0.678325	0.131424	-5.16136	MYD88	myeloid differentiation primary response gene (88)
M80335_at	11	824	910	-0.682524	0.136215	-5.01064	PRKACA	protein kinase, cAMP-dependent, catalytic, alpha
X76104_at	10	4251	4515	-0.686802	0.110889	-6.19361	DAPK1	death-associated protein kinase 1
X86570_at	2	1208	1238	-0.697961	0.114657	-6.08738	KRTHA1	keratin, hair, acidic, 1
D83778_at	12	4662	5040	-0.70623	0.0751331	-9.39972	KIAA0194	KIAA0194 protein
L16464_at	14	440	704	-0.716309	0.0874908	-8.18725	ETV3	ets variant gene 3
M80244_at	7	3785	3893	-0.726056	0.144133	-5.03739	SLC7A5	solute carrier family 7 (cationic amino acid transporter, y+ system), member 5
D87075_at	9	5193	5493	-0.72737	0.125699	-5.78661	SLC23A2	solute carrier family 23 (nucleobase transporters), member 2
X15822_at	18	61	403	-0.730294	0.146867	-4.9725	COX7A2	cytochrome c oxidase subunit VIIa polypeptide 2 (liver)
D87464_at	11	2625	2985	-0.735371	0.113011	-6.50708	SAC3	Sac domain-containing inositol phosphatase 3
U58675_cds2_at	16	627	1113	-0.736093	0.118936	-6.189	---	---
AC002486_at	11	812	1052	-0.738395	0.150554	-4.90454	ABCB5	ATP-binding cassette, sub-family B (MDR/TAP), member 5
X56692_at	3	1380	1584	-0.7424	0.154081	-4.81824	CRP	C-reactive protein, pentraxin-related
D87953_at	6	2449	2623	-0.743123	0.128167	-5.79809	NDRG1	N-myc downstream regulated gene 1
M83308_at	2	31	58	-0.745308	0.13014	-5.72696	COX6A2	cytochrome c oxidase subunit VIa polypeptide 2
X79888_at	19	1037	1499	-0.74917	0.155318	-4.82345	AUH	AU RNA binding protein/enoyl-Coenzyme A hydratase
AD000092_cds2_at	5	714	840	-0.749562	0.14214	-5.27342	---	---
X83863_at	5	1358	1408	-0.750704	0.143755	-5.2221	PTGER3	prostaglandin E receptor 3 (subtype EP3)
D63479_s_at	19	5548	6103	-0.754481	0.141421	-5.335	DGKD	diacylglycerol kinase, delta 130kDa
X02910_at	9	1065	1233	-0.758689	0.148622	-5.10482	TNF	tumor necrosis factor (TNF superfamily, member 2)
M22324_at	17	3068	3440	-0.763377	0.148902	-5.12669	ANPEP	alanyl (membrane) aminopeptidase (aminopeptidase N, aminopeptidase M, microsomal aminopeptidase, CD13, p150)
Z14978_at	2	1422	1468	-0.773362	0.137288	-5.63313	ACTR1A	ARP1 actin-related protein 1 homolog A, centractin alpha (yeast)
U71374_at	18	554	1064	-0.785308	0.158773	-4.94611	PEX13	peroxisome biogenesis factor 13
X74331_at	9	1801	2095	-0.787929	0.147055	-5.35807	PRIM2A	primase, polypeptide 2A, 58kDa
U82303_at	11	175	337	-0.791242	0.116595	-6.78627	---	Homo sapiens unknown protein mRNA, partial cds
U92457_s_at	1	2841	2865	-0.791886	0.152795	-5.18267	GRM4	glutamate receptor, metabotropic 4
U79294_at	15	831	1179	-0.792892	0.146893	-5.39775	PPAP2B	phosphatidic acid phosphatase type 2B
D83243_at	3	5401	5479	-0.798295	0.164848	-4.8426	NPAT	nuclear protein, ataxia-telangiectasia locus
D88667_at	17	1364	1676	-0.79861	0.162751	-4.90694	CST	cerebroside (3'-phosphoadenylylsulfate:galactosylceramide 3') sulfotransferase
U27325_s_at	5	712	787	-0.800257	0.0817138	-9.79341	TBXA2R	thromboxane A2 receptor
X57303_at	9	1638	1884	-0.800269	0.136729	-5.85295	SLC7A1	solute carrier family 7 (cationic amino acid transporter, y+ system), member 1
X03100_cds2_at	10	3921	4221	-0.803729	0.144315	-5.56929	---	---
D26579_at	6	2683	2779	-0.804352	0.164541	-4.88847	ADAM8	a disintegrin and metalloproteinase domain 8
X73478_at	19	2048	2636	-0.804989	0.129686	-6.20722	PPP2R4	protein phosphatase 2A, regulatory subunit B' (PR 53)
L14856_at	9	950	1262	-0.807676	0.15202	-5.31296	---	---
L07807_s_at	1	2829	2853	-0.809212	0.145491	-5.56192	DNM1	dynamin 1
M19722_at	6	1843	1963	-0.811041	0.148129	-5.47523	FGR	Gardner-Rasheed feline sarcoma viral (v-fgr) oncogene homolog
U79251_at	5	1285	1435	-0.812481	0.108771	-7.46963	OPCML	opioid binding protein/cell adhesion molecule-like
U45975_at	19	936	1458	-0.81263	0.14304	-5.68114	PIB5PA	phosphatidylinositol (4,5) bisphosphate 5-phosphatase, A
S72503_s_at	5	1705	1735	-0.814366	0.150665	-5.40514	KCNJ4	potassium inwardly-rectifying channel, subfamily J, member 4
U79248_at	11	1157	1475	-0.816094	0.158637	-5.14441	LOC339290	hypothetical protein LOC339290
U73499_at	14	29	158	-0.834864	0.132761	-6.28845	---	---
M91029_cds2_at	11	2739	3009	-0.838181	0.12531	-6.68885	AMPD2	adenosine monophosphate deaminase 2 (isoform L)
D31897_at	4	1488	1572	-0.840092	0.173937	-4.82986	DOC2A	double C2-like domains, alpha
D87470_at	18	6308	6818	-0.84384	0.122834	-6.86974	KIAA0280	KIAA0280 protein
L14856_at	7	746	878	-0.843955	0.133843	-6.30556	---	---
U64315_s_at	9	2603	2856	-0.849762	0.168735	-5.03607	ERCC4	excision repair cross-complementing rodent repair deficiency, complementation group 4
U49395_at	10	1361	1703	-0.854122	0.0882621	-9.67711	P2RX5	purinergic receptor P2X, ligand-gated ion channel, 5
Y09267_at	3	1148	1262	-0.859544	0.133314	-6.44751	FMO2	flavin containing monooxygenase 2
AF015910_at	9	41	205	-0.85977	0.160056	-5.37168	---	---
U87408_at	10	1639	1855	-0.86804	0.17548	-4.94665	B1	PTH-responsive osteosarcoma B1 protein
D87743_at	10	3957	4290	-0.884221	0.164119	-5.38769	SLC9A6	solute carrier family 9 (sodium/hydrogen exchanger), isoform 6
M38258_at	6	2000	2132	-0.884576	0.113928	-7.76437	RARG	retinoic acid receptor, gamma
M59916_at	11	1934	2264	-0.887497	0.164534	-5.394	SMPD1	sphingomyelin phosphodiesterase 1, acid lysosomal (acid sphingomyelinase)
Z30644_at	19	1898	2162	-0.89221	0.14347	-6.21878	CLCNKB	chloride channel Kb
D30755_at	10	1189	1477	-0.893633	0.160394	-5.57149	TNIP1	TNFAIP3 interacting protein 1
M91083_at	4	998	1118	-0.89477	0.158099	-5.65957	C11orf13	chromosome 11 open reading frame 13
D86972_at	11	4346	4634	-0.896207	0.159302	-5.62584	KIAA0218	KIAA0218 gene product
Y08134_at	12	1147	1405	-0.915136	0.140378	-6.51909	ASML3B	acid sphingomyelinase-like phosphodiesterase
U55054_at	7	3427	3553	-0.915541	0.187454	-4.88408	SLC12A4	solute carrier family 12 (potassium/chloride transporters), member 4
U66469_at	13	885	1233	-0.923047	0.180656	-5.10942	CGR19	cell growth regulatory with ring finger domain
M16405_at	3	2054	2126	-0.927105	0.11902	-7.78948	---	---
X63380_at	7	1061	1394	-0.931982	0.146439	-6.36428	MEF2B	MADS box transcription enhancer factor 2, polypeptide B (myocyte enhancer factor 2B)
J03890_rna1_at	12	614	1046	-0.952418	0.175474	-5.4277	---	---
U09825_at	3	3156	3210	-0.952758	0.175664	-5.42376	---	---
U07151_at	19	419	893	-0.953667	0.160593	-5.9384	ARL3	ADP-ribosylation factor-like 3
X76223_s_at	3	509	564	-0.958526	0.189113	-5.06854	MAL	mal, T-cell differentiation protein
M60459_at	12	1625	1769	-0.960537	0.195896	-4.9033	EPOR	erythropoietin receptor
L44140_cds4_s_at	11	551	877	-0.964883	0.137517	-7.01647	DNASE1L1	deoxyribonuclease I-like 1
U34301_r_at	16	2	53	-0.969633	0.169929	-5.7061	---	---
L38935_at	11	792	1050	-0.971361	0.173084	-5.61208	LOC162427	hypothetical protein LOC162427
X65644_at	8	8589	8697	-0.974227	0.194479	-5.00943	HIVEP2	human immunodeficiency virus type I enhancer binding protein 2
X91117_rna1_at	2	1655	1685	-0.980316	0.180239	-5.43896	---	---
M12886_at	4	959	1022	-0.985811	0.135971	-7.25014	---	---
X87344_cds10_r_at	3	769	807	-0.987899	0.163426	-6.04493	HLA-DQB2	major histocompatibility complex, class II, DQ beta 2
U69140_s_at	11	578	870	-0.991521	0.201714	-4.91549	FEZ2	fasciculation and elongation protein zeta 2 (zygin II)
S68616_at	4	4005	4059	-0.991805	0.106728	-9.29283	SLC9A1	solute carrier family 9 (sodium/hydrogen exchanger), isoform 1 (antiporter, Na+/H+, amiloride sensitive)
U78628_at	16	7	193	-0.995467	0.199521	-4.98927	---	Homo sapiens, clone IMAGE:4836973, mRNA
D21261_at	2	957	1005	-0.995828	0.172382	-5.77687	TAGLN2	transgelin 2
M90299_at	12	2208	2490	-0.996221	0.180046	-5.53313	GCK	glucokinase (hexokinase 4, maturity onset diabetes of the young 2)
D63412_at	18	1425	1737	-0.99872	0.197835	-5.04825	AQP4	aquaporin 4
S45630_at	19	186	636	-1.0084	0.18396	-5.48163	CRYAB	crystallin, alpha B
M62762_at	12	681	1023	-1.01003	0.202142	-4.99663	ATP6V0C	ATPase, H+ transporting, lysosomal 16kDa, V0 subunit c
X15822_at	2	13	55	-1.01069	0.175613	-5.75519	COX7A2	cytochrome c oxidase subunit VIIa polypeptide 2 (liver)
M80482_at	17	3982	4348	-1.01149	0.153967	-6.56953	PACE4	paired basic amino acid cleaving system 4
D87075_at	11	5013	5169	-1.01573	0.131623	-7.71699	SLC23A2	solute carrier family 23 (nucleobase transporters), member 2
L14754_at	15	3369	3693	-1.02131	0.162762	-6.27489	IGHMBP2	immunoglobulin mu binding protein 2
M34041_at	12	1317	1602	-1.02541	0.17428	-5.88373	ADRA2B	adrenergic, alpha-2B-, receptor
M99063_at	16	1942	2416	-1.0292	0.197998	-5.19804	HUMCYT2A	cytokeratin 2
M80333_at	18	1404	1830	-1.03087	0.178113	-5.78772	CHRM5	cholinergic receptor, muscarinic 5
Z73677_at	13	109	161	-1.03126	0.198449	-5.19658	---	---
U66464_at	8	2131	2401	-1.03499	0.142642	-7.25585	MAP4K1	mitogen-activated protein kinase kinase kinase kinase 1
L20815_at	5	2379	2469	-1.03994	0.204988	-5.0732	CDSN	corneodesmosin
D26579_at	14	2773	3229	-1.04316	0.2052	-5.08365	ADAM8	a disintegrin and metalloproteinase domain 8
D28588_at	11	2747	2969	-1.04451	0.215902	-4.83788	SP2	Sp2 transcription factor
M32373_at	14	2201	2633	-1.04953	0.213498	-4.91586	ARSB	arylsulfatase B
X54938_at	12	1445	1703	-1.04996	0.171761	-6.11289	ITPKA	inositol 1,4,5-trisphosphate 3-kinase A
U07620_at	6	2143	2239	-1.04998	0.200331	-5.24123	MAPK10	mitogen-activated protein kinase 10
M34181_at	2	2356	2386	-1.05346	0.215939	-4.87849	PRKACB	protein kinase, cAMP-dependent, catalytic, beta
M97496_at	7	193	283	-1.05493	0.218091	-4.8371	GUCA2A	guanylate cyclase activator 2A (guanylin)
X93498_at	5	805	895	-1.05714	0.203588	-5.19255	SH3BGR	SH3 domain binding glutamic acid-rich protein
L09209_s_at	12	3384	3690	-1.0599	0.163669	-6.47585	APLP2	amyloid beta (A4) precursor-like protein 2
M33552_at	10	1396	1570	-1.06176	0.203143	-5.22668	LSP1	lymphocyte-specific protein 1
M58509_cds1_s_at	19	1142	1685	-1.06447	0.1844	-5.77262	FDXR	ferredoxin reductase
L29277_at	3	2204	2246	-1.06838	0.178422	-5.98793	STAT3	signal transducer and activator of transcription 3 (acute-phase response factor)
L38935_at	9	564	708	-1.07457	0.203518	-5.27997	LOC162427	hypothetical protein LOC162427
D63881_at	12	3840	4032	-1.08292	0.187475	-5.77633	JJAZ1	joined to JAZF1
D86968_at	9	4437	4653	-1.08619	0.202503	-5.36382	MAP3K4	mitogen-activated protein kinase kinase kinase 4
X56692_at	10	1122	1290	-1.09393	0.19186	-5.70171	CRP	C-reactive protein, pentraxin-related
L02321_at	18	1113	1533	-1.09444	0.184966	-5.91697	GSTM5	glutathione S-transferase M5
M63962_rna1_at	14	3135	3531	-1.10082	0.204755	-5.3763	---	---
M62982_at	3	1795	1843	-1.10229	0.185184	-5.95243	ALOX12	arachidonate 12-lipoxygenase
U34380_rna1_s_at	4	1359	1509	-1.10403	0.199038	-5.54686	---	---
M55150_at	9	1284	1446	-1.10478	0.229519	-4.81347	FAH	fumarylacetoacetate hydrolase (fumarylacetoacetase)
L20815_at	15	2031	2391	-1.10638	0.115625	-9.56873	CDSN	corneodesmosin
U23430_s_at	9	936	1274	-1.10798	0.155572	-7.122	---	---
U27193_at	10	1872	2208	-1.10861	0.222219	-4.98885	DUSP8	dual specificity phosphatase 8
M64925_at	2	1658	1700	-1.10984	0.142216	-7.80389	MPP1	membrane protein, palmitoylated 1, 55kDa
J04152_rna1_s_at	8	1181	1479	-1.11404	0.212641	-5.23908	---	---
D87742_at	13	5627	5945	-1.11513	0.148668	-7.50085	FLJ39207	C219-reactive peptide
M84349_at	8	1366	1516	-1.11545	0.21264	-5.24571	CD59	CD59 antigen p18-20 (antigen identified by monoclonal antibodies 16.3A5, EJ16, EJ30, EL32 and G344)
U08377_at	12	2720	3032	-1.11903	0.173806	-6.43841	SFRS8	splicing factor, arginine/serine-rich 8 (suppressor-of-white-apricot homolog, Drosophila)
D29805_at	5	3485	3629	-1.12383	0.213298	-5.26882	B4GALT1	UDP-Gal:betaGlcNAc beta 1,4- galactosyltransferase, polypeptide 1
L77571_at	13	1738	1978	-1.12532	0.230514	-4.88181	DGCR9	DiGeorge syndrome critical region gene 9
S81419_at	6	25	145	-1.12677	0.15618	-7.21457	DMD	dystrophin (muscular dystrophy, Duchenne and Becker types)
D13720_s_at	15	3754	4141	-1.13136	0.157437	-7.18609	ITK	IL2-inducible T-cell kinase
Y00787_s_at	15	1314	1434	-1.13206	0.213184	-5.31025	IL8	interleukin 8
M73547_at	18	2649	3111	-1.13378	0.136184	-8.32535	DP1	polyposis locus protein 1
U82306_at	13	135	225	-1.13511	0.127823	-8.88029	---	Homo sapiens unknown protein mRNA, partial cds
X04201_at	6	619	694	-1.13698	0.186051	-6.11108	TPM3	tropomyosin 3
U84487_at	12	2776	3088	-1.13878	0.134621	-8.45911	CX3CL1	chemokine (C-X3-C motif) ligand 1
M12886_at	14	1001	1115	-1.14067	0.193467	-5.89593	---	---
M90366_at	19	1749	2199	-1.14175	0.193049	-5.91429	ZP2	zona pellucida glycoprotein 2 (sperm receptor)
M33882_at	17	2348	2732	-1.14403	0.196427	-5.82422	MX1	myxovirus (influenza virus) resistance 1, interferon-inducible protein p78 (mouse)
D89501_at	5	362	390	-1.14787	0.15391	-7.4581	---	---
L48513_at	6	941	1037	-1.14892	0.154291	-7.44643	PON2	paraoxonase 2
X13589_at	3	2395	2509	-1.15414	0.239972	-4.80945	CYP19A1	cytochrome P450, family 19, subfamily A, polypeptide 1
U14528_at	8	2669	2831	-1.16614	0.185882	-6.27356	SLC26A2	solute carrier family 26 (sulfate transporter), member 2
M55150_at	11	978	1296	-1.17462	0.164318	-7.14849	FAH	fumarylacetoacetate hydrolase (fumarylacetoacetase)
S34389_at	9	1166	1340	-1.17557	0.177875	-6.60896	HMOX2	heme oxygenase (decycling) 2
D30655_at	3	1761	1833	-1.17789	0.232429	-5.06776	EIF4A2	eukaryotic translation initiation factor 4A, isoform 2
U89326_at	3	1533	1575	-1.18057	0.169951	-6.94651	BMPR1B	bone morphogenetic protein receptor, type IB
J03260_s_at	8	2076	2356	-1.18166	0.212925	-5.54963	GNAZ	guanine nucleotide binding protein (G protein), alpha z polypeptide
U89336_cds8_at	9	360	546	-1.18227	0.170175	-6.94737	C6orf31	chromosome 6 open reading frame 31
M59371_at	11	3386	3536	-1.18957	0.237467	-5.00944	EPHA2	EphA2
U14528_at	12	2357	2645	-1.19469	0.217076	-5.50357	SLC26A2	solute carrier family 26 (sulfate transporter), member 2
S72370_at	17	3422	3902	-1.19892	0.177594	-6.75089	PC	pyruvate carboxylase
AF005043_at	6	3474	3552	-1.19928	0.241666	-4.96256	PARG	poly (ADP-ribose) glycohydrolase
L23333_s_at	2	725	792	-1.19949	0.228832	-5.2418	CRHR1	corticotropin releasing hormone receptor 1
X98178_s_at	2	567	593	-1.21442	0.21989	-5.52286	CASP8	caspase 8, apoptosis-related cysteine protease
U40343_at	5	867	921	-1.22201	0.183777	-6.64939	CDKN2D	cyclin-dependent kinase inhibitor 2D (p19, inhibits CDK4)
D63851_at	10	3157	3331	-1.228	0.1174	-10.46	STXBP1	syntaxin binding protein 1
U79280_at	7	1083	1383	-1.23247	0.209538	-5.88184	PIPPIN	ortholog of rat pippin
M68874_at	4	2293	2401	-1.23369	0.252663	-4.88274	PLA2G4A	phospholipase A2, group IVA (cytosolic, calcium-dependent)
D80010_at	10	4778	4886	-1.23418	0.199133	-6.19778	LPIN1	lipin 1
M65066_at	9	2137	2347	-1.23521	0.189601	-6.5148	PRKAR1B	protein kinase, cAMP-dependent, regulatory, type I, beta
U00115_at	19	3019	3475	-1.23976	0.257174	-4.8207	BCL6	B-cell CLL/lymphoma 6 (zinc finger protein 51)
X92110_at	10	714	996	-1.24036	0.246788	-5.02603	HCG8	HLA complex group 8
X79439_at	15	94	301	-1.24549	0.237055	-5.25399	---	---
M60459_at	8	1277	1637	-1.24867	0.129193	-9.66514	EPOR	erythropoietin receptor
M93107_at	2	978	1008	-1.25201	0.146679	-8.53565	BDH	3-hydroxybutyrate dehydrogenase (heart, mitochondrial)
L33243_at	5	13691	13799	-1.257	0.189366	-6.63796	PKD1	polycystic kidney disease 1 (autosomal dominant)
X54938_at	6	1175	1463	-1.25716	0.141615	-8.87732	ITPKA	inositol 1,4,5-trisphosphate 3-kinase A
J04615_at	4	833	959	-1.26223	0.198676	-6.35319	SNRPN	small nuclear ribonucleoprotein polypeptide N
U82532_at	7	549	777	-1.26253	0.241407	-5.22987	ARHGDIG	Rho GDP dissociation inhibitor (GDI) gamma
D42047_at	8	3844	3994	-1.26397	0.118128	-10.7	KIAA0089	KIAA0089 protein
M29273_at	5	1749	1839	-1.26515	0.2224	-5.68861	MAG	myelin associated glycoprotein
U79242_at	10	1109	1283	-1.27019	0.166232	-7.64107	na	LOC143680
D25217_at	9	2864	3080	-1.27122	0.203761	-6.23879	MLC1	megalencephalic leukoencephalopathy with subcortical cysts 1
J02883_at	15	145	517	-1.27405	0.164933	-7.72462	CLPS	colipase, pancreatic
X75958_at	8	1983	2169	-1.27505	0.219363	-5.81251	NTRK2	neurotrophic tyrosine kinase, receptor, type 2
X17094_at	5	3675	3789	-1.28781	0.240587	-5.35278	FURIN	furin (paired basic amino acid cleaving enzyme)
U52827_at	7	1022	1154	-1.28798	0.20476	-6.29021	---	Homo sapiens cDNA FLJ31636 fis, clone NT2RI2003481.
M35531_at	10	3102	3342	-1.28878	0.126712	-10.171	FUT1	fucosyltransferase 1 (galactoside 2-alpha-L-fucosyltransferase, Bombay phenotype included)
M62302_at	8	2209	2419	-1.2894	0.164027	-7.86089	GDF1	growth differentiation factor 1
L14778_s_at	11	1831	2249	-1.29067	0.237187	-5.44157	PPP3CA	protein phosphatase 3 (formerly 2B), catalytic subunit, alpha isoform (calcineurin A alpha)
D29013_at	10	826	1138	-1.29689	0.154359	-8.40172	POLB	polymerase (DNA directed), beta
L11369_at	18	756	1254	-1.30309	0.204939	-6.35846	PCDH1	protocadherin 1 (cadherin-like 1)
Z48051_rna1_at	6	1859	1919	-1.30586	0.222147	-5.87838	---	---
M64925_at	8	1400	1634	-1.30587	0.166237	-7.85547	MPP1	membrane protein, palmitoylated 1, 55kDa
U30610_at	7	239	389	-1.30605	0.255178	-5.11819	KLRD1	killer cell lectin-like receptor subfamily D, member 1
D38522_at	2	3436	3466	-1.3089	0.228841	-5.71967	SYT11	synaptotagmin XI
U45975_at	1	882	906	-1.31391	0.20014	-6.56494	PIB5PA	phosphatidylinositol (4,5) bisphosphate 5-phosphatase, A
J05257_at	6	1419	1551	-1.31455	0.179137	-7.33823	DPEP1	dipeptidase 1 (renal)
L15388_at	16	2112	2502	-1.31877	0.267187	-4.93575	GPRK5	G protein-coupled receptor kinase 5
X05309_at	3	5164	5239	-1.32335	0.234658	-5.6395	CR1	complement component (3b/4b) receptor 1, including Knops blood group system
M63962_rna1_at	6	2985	3111	-1.32697	0.275449	-4.8175	---	---
L33243_at	5	13817	13895	-1.32886	0.17781	-7.47347	PKD1	polycystic kidney disease 1 (autosomal dominant)
U90313_at	3	127	181	-1.32973	0.273139	-4.86834	GSTTLp28	glutathione-S-transferase like; glutathione transferase omega
M84349_at	12	1504	1876	-1.33719	0.10237	-13.0624	CD59	CD59 antigen p18-20 (antigen identified by monoclonal antibodies 16.3A5, EJ16, EJ30, EL32 and G344)
D83032_at	2	6016	6046	-1.34693	0.221504	-6.08082	NP220	NP220 nuclear protein
S70348_at	4	55	193	-1.34918	0.257111	-5.24746	ITGB3	integrin, beta 3 (platelet glycoprotein IIIa, antigen CD61)
U27193_at	10	2208	2370	-1.35512	0.195247	-6.94052	DUSP8	dual specificity phosphatase 8
D83407_at	4	2601	2685	-1.35713	0.197619	-6.86742	DSCR1L1	Down syndrome critical region gene 1-like 1
U30999_at	10	25	229	-1.35828	0.19034	-7.13605	ALCAM	activated leukocyte cell adhesion molecule
X57206_at	12	4102	4486	-1.36548	0.240066	-5.68791	ITPKB	inositol 1,4,5-trisphosphate 3-kinase B
S77583_at	6	28	90	-1.37477	0.261952	-5.24817	---	---
X77753_at	19	2450	2786	-1.37541	0.224685	-6.1215	TACSTD2	tumor-associated calcium signal transducer 2
D87076_at	7	5479	5605	-1.37677	0.216688	-6.35372	PHF15	PHD finger protein 15
D10040_at	7	3243	3345	-1.37799	0.170535	-8.08044	FACL2	fatty-acid-Coenzyme A ligase, long-chain 2
X90858_at	7	748	940	-1.37815	0.239971	-5.74298	UP	uridine phosphorylase
M22324_at	3	2954	3080	-1.37877	0.286177	-4.81789	ANPEP	alanyl (membrane) aminopeptidase (aminopeptidase N, aminopeptidase M, microsomal aminopeptidase, CD13, p150)
D13305_at	16	1746	2016	-1.38011	0.257526	-5.35911	CCKBR	cholecystokinin B receptor
U84487_at	8	3082	3262	-1.38167	0.276396	-4.9989	CX3CL1	chemokine (C-X3-C motif) ligand 1
D79990_at	5	5323	5407	-1.38458	0.200485	-6.90613	RASSF2	Ras association (RalGDS/AF-6) domain family 2
U07620_at	6	1861	2041	-1.39027	0.197452	-7.04101	MAPK10	mitogen-activated protein kinase 10
U22029_f_at	6	1690	1839	-1.39197	0.231686	-6.00802	CYP2A7	cytochrome P450, family 2, subfamily A, polypeptide 7
X79439_at	5	16	103	-1.40036	0.260459	-5.37651	---	---
X00588_at	4	5021	5075	-1.40403	0.283318	-4.95568	EGFR	epidermal growth factor receptor (erythroblastic leukemia viral (v-erb-b) oncogene homolog, avian)
X02612_at	7	4675	4807	-1.40468	0.255211	-5.504	CYP1A1	cytochrome P450, family 1, subfamily A, polypeptide 1
M33552_at	7	1126	1390	-1.40514	0.147183	-9.54691	LSP1	lymphocyte-specific protein 1
U65676_at	13	3144	3402	-1.41146	0.238221	-5.92503	HPS1	Hermansky-Pudlak syndrome 1
J02947_s_at	3	839	904	-1.41481	0.227851	-6.20936	SOD3	superoxide dismutase 3, extracellular
U25265_at	12	1758	1986	-1.42016	0.222529	-6.38191	MAP2K5	mitogen-activated protein kinase kinase 5
S67156_at	15	876	1236	-1.43084	0.265664	-5.38592	ASPA	aspartoacylase (aminoacylase 2, Canavan disease)
M86933_s_at	12	226	346	-1.43147	0.249185	-5.74463	AMELY	amelogenin (Y chromosome)
X52943_at	13	2163	2607	-1.43241	0.230866	-6.2045	ATF7	activating transcription factor 7
X71877_at	15	729	1113	-1.4375	0.207167	-6.93885	CTRL	chymotrypsin-like
Z81326_at	18	913	1291	-1.44095	0.254873	-5.65359	SERPINI1	serine (or cysteine) proteinase inhibitor, clade I (neuroserpin), member 1
D87457_at	18	1604	2084	-1.44659	0.203473	-7.10948	ELMO1	engulfment and cell motility 1 (ced-12 homolog, C. elegans)
X96783_rna1_at	9	1718	1979	-1.45072	0.180043	-8.05761	---	---
U38291_rna1_at	10	9913	10051	-1.45072	0.235374	-6.16348	---	---
X90858_at	13	1018	1330	-1.45223	0.235555	-6.16514	UP	uridine phosphorylase
L76937_rna1_at	2	4642	4690	-1.45744	0.250596	-5.81592	---	---
M57731_s_at	2	617	644	-1.46149	0.217401	-6.72253	CXCL2	chemokine (C-X-C motif) ligand 2
L36463_at	2	2081	2117	-1.46246	0.257349	-5.68279	RIN1	Ras and Rab interactor 1
L13738_at	7	4382	4514	-1.46274	0.228111	-6.41238	ACK1	activated p21cdc42Hs kinase
X17098_at	2	1278	1304	-1.46534	0.170925	-8.57302	PSG6	pregnancy specific beta-1-glycoprotein 6
M24461_at	5	1912	1984	-1.47719	0.294181	-5.02136	SFTPB	surfactant, pulmonary-associated protein B
X66945_at	5	3798	3930	-1.48517	0.238028	-6.2395	FGFR1	fibroblast growth factor receptor 1 (fms-related tyrosine kinase 2, Pfeiffer syndrome)
U47050_at	7	3158	3320	-1.48563	0.30267	-4.90842	TRPC3	transient receptor potential cation channel, subfamily C, member 3
M87770_at	1	3759	3783	-1.48582	0.180495	-8.23193	FGFR2	fibroblast growth factor receptor 2 (bacteria-expressed kinase, keratinocyte growth factor receptor, craniofacial dysostosis 1, Crouzon syndrome, Pfeiffer syndrome, Jackson-Weiss syndrome)
U26591_at	8	1640	1820	-1.48618	0.181287	-8.19794	ICA1	islet cell autoantigen 1, 69kDa
U16296_at	16	4938	5406	-1.49042	0.152678	-9.76189	TIAM1	T-cell lymphoma invasion and metastasis 1
L42451_at	4	947	1097	-1.4931	0.231979	-6.43636	PDK2	pyruvate dehydrogenase kinase, isoenzyme 2
D29013_at	6	664	844	-1.50003	0.157063	-9.55045	POLB	polymerase (DNA directed), beta
Z68193_at	2	822	1200	-1.50329	0.290826	-5.16905	---	---
X54925_at	5	1537	1735	-1.50355	0.265318	-5.66699	MMP1	matrix metalloproteinase 1 (interstitial collagenase)
J05158_at	7	2315	2513	-1.5071	0.262516	-5.74099	CPN2	carboxypeptidase N, polypeptide 2, 83kD
M87770_at	19	3777	4149	-1.51043	0.140365	-10.7608	FGFR2	fibroblast growth factor receptor 2 (bacteria-expressed kinase, keratinocyte growth factor receptor, craniofacial dysostosis 1, Crouzon syndrome, Pfeiffer syndrome, Jackson-Weiss syndrome)
U17714_at	2	2417	2453	-1.5134	0.20957	-7.22147	ST13	suppression of tumorigenicity 13 (colon carcinoma) (Hsp70 interacting protein)
J04615_at	16	1052	1289	-1.51515	0.174885	-8.66367	SNRPN	small nuclear ribonucleoprotein polypeptide N
M35531_at	10	2832	3072	-1.51602	0.157159	-9.64642	FUT1	fucosyltransferase 1 (galactoside 2-alpha-L-fucosyltransferase, Bombay phenotype included)
D42047_at	12	3472	3862	-1.52075	0.294877	-5.15722	KIAA0089	KIAA0089 protein
S77583_at	6	4	39	-1.52685	0.22303	-6.84595	---	---
D38037_at	17	292	700	-1.53156	0.287236	-5.33207	FKBP1B	FK506 binding protein 1B, 12.6 kDa
X51408_at	7	1860	2004	-1.5331	0.302972	-5.0602	CHN1	chimerin (chimaerin) 1
M93107_at	11	996	1146	-1.53394	0.228675	-6.70796	BDH	3-hydroxybutyrate dehydrogenase (heart, mitochondrial)
M12783_at	3	3467	3509	-1.53608	0.184969	-8.30453	PDGFB	platelet-derived growth factor beta polypeptide (simian sarcoma viral (v-sis) oncogene homolog)
S72503_s_at	5	1692	1727	-1.54601	0.288325	-5.36205	KCNJ4	potassium inwardly-rectifying channel, subfamily J, member 4
J05096_rna1_at	4	5378	5480	-1.55015	0.211641	-7.32441	---	---
M29273_at	4	1887	1935	-1.55909	0.166432	-9.36775	MAG	myelin associated glycoprotein
M80482_at	3	3922	3958	-1.55992	0.185323	-8.41731	PACE4	paired basic amino acid cleaving system 4
M85276_at	9	185	407	-1.56313	0.279756	-5.58747	GNLY	granulysin
Y09561_at	5	1238	1376	-1.5662	0.184264	-8.49978	P2RX7	purinergic receptor P2X, ligand-gated ion channel, 7
J05068_at	12	984	1170	-1.5686	0.265965	-5.89776	TCN1	transcobalamin I (vitamin B12 binding protein, R binder family)
L33243_at	1	13655	13679	-1.57506	0.225013	-6.99986	PKD1	polycystic kidney disease 1 (autosomal dominant)
D55638_at	2	227	371	-1.57616	0.155772	-10.1184	---	Human B-cell PABL (pseudoautosomal boundary-like sequence) mRNA, clone Bc4.
X71345_f_at	11	490	760	-1.57848	0.202024	-7.81337	PRSS3	protease, serine, 3 (mesotrypsin)
U87223_at	19	4842	5220	-1.58279	0.131635	-12.024	CNTNAP1	contactin associated protein 1
M65066_at	11	1903	2155	-1.58325	0.268562	-5.89526	PRKAR1B	protein kinase, cAMP-dependent, regulatory, type I, beta
U16126_at	14	2294	2708	-1.58773	0.254279	-6.24403	GRIK2	glutamate receptor, ionotropic, kainate 2
M96859_at	14	3276	3654	-1.58846	0.13941	-11.3942	DPP6	dipeptidylpeptidase 6
U14550_at	2	1319	1349	-1.59219	0.299801	-5.31083	STHM	sialyltransferase
L14778_s_at	8	1665	1846	-1.59257	0.301622	-5.28003	PPP3CA	protein phosphatase 3 (formerly 2B), catalytic subunit, alpha isoform (calcineurin A alpha)
J00123_at	17	721	1123	-1.59511	0.243167	-6.55973	---	---
U06681_at	9	1474	1624	-1.59552	0.236226	-6.75422	PTPNS1	protein tyrosine phosphatase, non-receptor type substrate 1
U32439_at	16	1552	1846	-1.59603	0.211025	-7.56323	RGS7	regulator of G-protein signalling 7
L27476_at	11	4105	4399	-1.60182	0.138698	-11.549	TJP2	tight junction protein 2 (zona occludens 2)
D79990_at	15	5065	5341	-1.60215	0.202435	-7.91439	RASSF2	Ras association (RalGDS/AF-6) domain family 2
M93107_at	5	1128	1272	-1.60644	0.310991	-5.16555	BDH	3-hydroxybutyrate dehydrogenase (heart, mitochondrial)
U47928_at	14	2047	2377	-1.60733	0.168432	-9.54292	GRCA	likely ortholog of mouse gene rich cluster, A gene
X64838_at	15	5364	5784	-1.60941	0.301253	-5.34239	RSN	restin (Reed-Steinberg cell-expressed intermediate filament-associated protein)
X56667_at	8	915	1155	-1.61119	0.296301	-5.43768	CALB2	calbindin 2, 29kDa (calretinin)
X71345_f_at	7	222	496	-1.61236	0.257287	-6.26678	PRSS3	protease, serine, 3 (mesotrypsin)
X04201_at	10	889	1015	-1.61244	0.269365	-5.98609	TPM3	tropomyosin 3
U71087_at	8	1092	1126	-1.61697	0.216527	-7.46772	MAP2K5	mitogen-activated protein kinase kinase 5
X57206_at	8	3916	4066	-1.61942	0.273914	-5.91217	ITPKB	inositol 1,4,5-trisphosphate 3-kinase B
M59916_at	7	1784	1952	-1.62303	0.201003	-8.07468	SMPD1	sphingomyelin phosphodiesterase 1, acid lysosomal (acid sphingomyelinase)
X95384_at	13	489	813	-1.62402	0.179342	-9.05539	UK114	translational inhibitor protein p14.5
X84195_at	7	55	283	-1.62791	0.179386	-9.07493	ACYP2	acylphosphatase 2, muscle type
X89894_at	4	2017	2101	-1.63446	0.259706	-6.29351	NR4A3	nuclear receptor subfamily 4, group A, member 3
X01059_at	7	941	1121	-1.63457	0.33115	-4.93605	GNRH1	gonadotropin-releasing hormone 1 (leutinizing-releasing hormone)
M60092_at	4	2241	2319	-1.63587	0.30351	-5.38983	AMPD1	adenosine monophosphate deaminase 1 (isoform M)
L77864_at	6	2738	2858	-1.63701	0.229161	-7.1435	APBB1	amyloid beta (A4) precursor protein-binding, family B, member 1 (Fe65)
D13628_at	16	2596	3022	-1.63733	0.250742	-6.52997	ANGPT1	angiopoietin 1
M58583_at	5	1013	1073	-1.63803	0.143727	-11.3968	CBLN1	cerebellin 1 precursor
U67963_at	18	608	1172	-1.6391	0.197097	-8.31621	MGLL	monoglyceride lipase
D63851_at	10	3313	3667	-1.64027	0.212464	-7.72019	STXBP1	syntaxin binding protein 1
AB000409_at	12	2046	2346	-1.652	0.200508	-8.2391	MKNK1	MAP kinase-interacting serine/threonine kinase 1
L02321_at	2	1089	1131	-1.65248	0.197081	-8.38478	GSTM5	glutathione S-transferase M5
L13266_s_at	10	4356	4530	-1.65569	0.260001	-6.368	GRIN1	glutamate receptor, ionotropic, N-methyl D-aspartate 1
U07620_at	8	2023	2137	-1.65775	0.252487	-6.56569	MAPK10	mitogen-activated protein kinase 10
M82882_at	4	3023	3089	-1.65825	0.247426	-6.70198	ELF1	E74-like factor 1 (ets domain transcription factor)
M14123_xpt3_at	7	830	1028	-1.6596	0.304366	-5.45265	---	---
M28983_at	6	1823	2033	-1.6645	0.277635	-5.9953	---	---
U16126_at	6	2216	2312	-1.66833	0.334557	-4.98669	GRIK2	glutamate receptor, ionotropic, kainate 2
U05589_at	5	877	991	-1.67301	0.312841	-5.34781	---	---
D13628_at	4	2506	2614	-1.67511	0.284273	-5.89263	ANGPT1	angiopoietin 1
S69369_at	8	779	959	-1.68926	0.290755	-5.80993	PAX3	paired box gene 3 (Waardenburg syndrome 1)
U02566_s_at	13	2699	3014	-1.69504	0.287677	-5.89217	TYRO3	TYRO3 protein tyrosine kinase
U19180_at	14	535	733	-1.6958	0.290318	-5.84118	BAGE	B melanoma antigen
D31897_at	7	1410	1500	-1.69667	0.348097	-4.87412	DOC2A	double C2-like domains, alpha
U46901_at	19	1144	1588	-1.69962	0.299933	-5.66665	---	---
U03090_at	8	457	661	-1.70819	0.337841	-5.05619	PLA2G5	phospholipase A2, group V
J02883_at	5	55	145	-1.71733	0.319325	-5.37801	CLPS	colipase, pancreatic
D29013_at	4	1120	1258	-1.71874	0.330851	-5.1949	POLB	polymerase (DNA directed), beta
X06182_s_at	8	4789	5068	-1.72813	0.237695	-7.27037	KIT	v-kit Hardy-Zuckerman 4 feline sarcoma viral oncogene homolog
U47050_at	13	2888	3176	-1.73128	0.173736	-9.96499	TRPC3	transient receptor potential cation channel, subfamily C, member 3
D28114_at	13	780	1104	-1.73484	0.30152	-5.75364	MOBP	myelin-associated oligodendrocyte basic protein
M60828_at	15	3474	3744	-1.73782	0.213429	-8.14239	FGF7	fibroblast growth factor 7 (keratinocyte growth factor)
L39833_at	16	2611	3091	-1.74641	0.309114	-5.64972	KCNAB1	potassium voltage-gated channel, shaker-related subfamily, beta member 1
U67963_at	2	590	626	-1.75054	0.318771	-5.49154	MGLL	monoglyceride lipase
X14766_at	19	1363	1693	-1.75767	0.26369	-6.66566	GABRA1	gamma-aminobutyric acid (GABA) A receptor, alpha 1
U23850_s_at	19	8186	8721	-1.76598	0.329345	-5.3621	ITPR1	inositol 1,4,5-triphosphate receptor, type 1
D64053_at	18	3347	3491	-1.77111	0.263171	-6.72987	PTPRR	protein tyrosine phosphatase, receptor type, R
U11872_at	3	36	63	-1.77239	0.255219	-6.94458	IL8RB	interleukin 8 receptor, beta
U90336_at	14	2606	2990	-1.77565	0.318528	-5.57456	PEG3	paternally expressed 3
L21993_at	8	1863	2037	-1.78185	0.358125	-4.97549	ADCY2	adenylate cyclase 2 (brain)
U62801_at	15	1073	1505	-1.78247	0.341258	-5.22324	KLK6	kallikrein 6 (neurosin, zyme)
L27476_at	2	3991	4033	-1.79614	0.312126	-5.75456	TJP2	tight junction protein 2 (zona occludens 2)
L07807_s_at	11	2842	3171	-1.79616	0.219672	-8.17657	DNM1	dynamin 1
D79995_at	8	4440	4596	-1.79617	0.313903	-5.72207	KIAA0173	KIAA0173 gene product
D50370_at	4	2527	2605	-1.79977	0.217499	-8.27487	NAP1L3	nucleosome assembly protein 1-like 3
D14659_at	2	648	714	-1.80434	0.225107	-8.01548	KIAA0103	KIAA0103 gene product
L04656_at	17	370	772	-1.80555	0.187513	-9.62893	CA8	carbonic anhydrase VIII
X15306_rna1_at	19	3269	3635	-1.80767	0.195172	-9.26194	---	---
X14253_s_at	8	1410	1747	-1.81405	0.23428	-7.74311	TDGF1	teratocarcinoma-derived growth factor 1
U82532_at	13	231	567	-1.81698	0.215799	-8.41976	ARHGDIG	Rho GDP dissociation inhibitor (GDI) gamma
M16447_at	16	997	1225	-1.81991	0.218481	-8.32983	QDPR	quinoid dihydropteridine reductase
D11139_at	2	663	717	-1.83262	0.38126	-4.80674	---	---
D31716_at	2	4264	4294	-1.85486	0.222223	-8.34683	BTEB1	basic transcription element binding protein 1
U90543_at	1	2501	2525	-1.861	0.309522	-6.01248	BTN2A1	butyrophilin, subfamily 2, member A1
Y10055_at	2	2802	2838	-1.86172	0.25846	-7.20312	PIK3CD	phosphoinositide-3-kinase, catalytic, delta polypeptide
U34380_rna1_s_at	7	1513	1721	-1.86251	0.313769	-5.93591	---	---
M98528_at	11	744	1062	-1.86679	0.274567	-6.79902	D4S234E	DNA segment on chromosome 4 (unique) 234 expressed sequence
X79204_at	17	10002	10470	-1.8669	0.221976	-8.41035	SCA1	spinocerebellar ataxia 1 (olivopontocerebellar ataxia 1, autosomal dominant, ataxin 1)
U30999_at	6	211	337	-1.86851	0.292546	-6.38706	ALCAM	activated leukocyte cell adhesion molecule
U60808_s_at	5	1947	2024	-1.88118	0.299009	-6.29139	CDS1	CDP-diacylglycerol synthase (phosphatidate cytidylyltransferase) 1
L13738_at	2	4076	4178	-1.88476	0.165277	-11.4036	ACK1	activated p21cdc42Hs kinase
U89717_at	2	635	665	-1.88643	0.342454	-5.50858	RDH5	retinol dehydrogenase 5 (11-cis and 9-cis)
M98539_at	10	335	515	-1.89203	0.393958	-4.80262	PTGDS	prostaglandin D2 synthase 21kDa (brain)
D79989_at	15	3505	3943	-1.89521	0.234299	-8.08887	CENTG1	centaurin, gamma 1
X07767_at	1	1948	1972	-1.90204	0.295853	-6.429	PRKACA	protein kinase, cAMP-dependent, catalytic, alpha
X01059_at	13	1127	1511	-1.91228	0.391912	-4.87936	GNRH1	gonadotropin-releasing hormone 1 (leutinizing-releasing hormone)
U76456_at	13	779	1169	-1.92844	0.343951	-5.60675	TIMP4	tissue inhibitor of metalloproteinase 4
L13738_at	11	4160	4376	-1.9291	0.271258	-7.11167	ACK1	activated p21cdc42Hs kinase
X06182_s_at	6	4474	4629	-1.9307	0.227771	-8.47647	KIT	v-kit Hardy-Zuckerman 4 feline sarcoma viral oncogene homolog
U62801_at	5	935	1055	-1.94924	0.292669	-6.66022	KLK6	kallikrein 6 (neurosin, zyme)
M98539_at	6	641	809	-1.95385	0.2472	-7.90393	PTGDS	prostaglandin D2 synthase 21kDa (brain)
D90097_at	19	1045	1579	-1.96188	0.230575	-8.50864	AMY2B	amylase, alpha 2B; pancreatic
M60828_at	5	3252	3492	-1.96338	0.283286	-6.93074	FGF7	fibroblast growth factor 7 (keratinocyte growth factor)
X64838_at	3	5256	5376	-1.96782	0.252743	-7.78586	RSN	restin (Reed-Steinberg cell-expressed intermediate filament-associated protein)
U28249_at	6	919	1051	-1.98278	0.401896	-4.93357	FXYD3	FXYD domain containing ion transport regulator 3
X93498_at	3	589	811	-1.98972	0.212809	-9.3498	SH3BGR	SH3 domain binding glutamic acid-rich protein
U06681_at	7	1348	1492	-1.99211	0.244829	-8.13673	PTPNS1	protein tyrosine phosphatase, non-receptor type substrate 1
U67156_at	19	4641	5169	-1.99219	0.194969	-10.218	MAP3K5	mitogen-activated protein kinase kinase kinase 5
L77864_at	14	2276	2720	-1.9975	0.260092	-7.67997	APBB1	amyloid beta (A4) precursor protein-binding, family B, member 1 (Fe65)
L35592_at	7	1711	1861	-1.99866	0.179836	-11.1138	---	Homo sapiens germline mRNA sequence.
M12625_at	6	1149	1245	-2.01467	0.352136	-5.72128	LCAT	lecithin-cholesterol acyltransferase
D10495_at	16	1778	2078	-2.01998	0.319059	-6.33105	PRKCD	protein kinase C, delta
L08488_at	13	1284	1668	-2.02725	0.288231	-7.0334	INPP1	inositol polyphosphate-1-phosphatase
U92457_s_at	9	2859	3113	-2.05179	0.321476	-6.38242	GRM4	glutamate receptor, metabotropic 4
D50370_at	16	2047	2449	-2.05343	0.296329	-6.92956	NAP1L3	nucleosome assembly protein 1-like 3
L27476_at	5	3901	3967	-2.05478	0.402448	-5.1057	TJP2	tight junction protein 2 (zona occludens 2)
L21993_at	12	1527	1839	-2.0565	0.37548	-5.47698	ADCY2	adenylate cyclase 2 (brain)
U90902_at	1	1407	1431	-2.0622	0.418419	-4.92855	TIAM1	T-cell lymphoma invasion and metastasis 1
U60062_at	14	1060	1480	-2.06434	0.230471	-8.95704	FEZ1	fasciculation and elongation protein zeta 1 (zygin I)
D79998_at	19	3106	3586	-2.07992	0.201113	-10.3421	KCTD2	potassium channel tetramerisation domain containing 2
M63379_at	10	1190	1346	-2.09288	0.42609	-4.91182	CLU	clusterin (complement lysis inhibitor, SP-40,40, sulfated glycoprotein 2, testosterone-repressed prostate message 2, apolipoprotein J)
M59488_at	2	926	956	-2.09935	0.432181	-4.85757	S100B	S100 calcium binding protein, beta (neural)
X66945_at	7	3582	3672	-2.11257	0.350284	-6.03104	FGFR1	fibroblast growth factor receptor 1 (fms-related tyrosine kinase 2, Pfeiffer syndrome)
X77748_at	19	2815	3259	-2.13917	0.406377	-5.264	GRM3	glutamate receptor, metabotropic 3
U47928_at	6	2383	2515	-2.14207	0.282428	-7.58448	GRCA	likely ortholog of mouse gene rich cluster, A gene
U50527_s_at	12	1732	1915	-2.15384	0.343452	-6.27116	CG018	hypothetical gene CG018
D10923_at	2	1452	1482	-2.15718	0.364451	-5.91896	HM74	putative chemokine receptor
M86933_s_at	3	220	248	-2.16209	0.278205	-7.77157	AMELY	amelogenin (Y chromosome)
X66945_at	8	3654	3738	-2.1689	0.339548	-6.3876	FGFR1	fibroblast growth factor receptor 1 (fms-related tyrosine kinase 2, Pfeiffer syndrome)
X77753_at	1	2390	2414	-2.17074	0.376751	-5.76174	TACSTD2	tumor-associated calcium signal transducer 2
U49857_at	19	320	773	-2.17241	0.28246	-7.69103	CROC4	transcriptional activator of the c-fos promoter
D26443_at	2	3282	3312	-2.18118	0.358342	-6.08687	SLC1A3	solute carrier family 1 (glial high affinity glutamate transporter), member 3
X95384_at	7	417	507	-2.18122	0.212203	-10.2789	UK114	translational inhibitor protein p14.5
M33653_at	10	689	821	-2.18915	0.353825	-6.18711	COL13A1	collagen, type XIII, alpha 1
U32439_at	4	1324	1498	-2.19445	0.294982	-7.43926	RGS7	regulator of G-protein signalling 7
X04297_at	4	3519	3609	-2.19916	0.229664	-9.57556	---	---
D63477_at	14	4745	5111	-2.20562	0.214515	-10.2819	KIAA0143	KIAA0143 protein
U87223_at	1	4830	4854	-2.21844	0.286506	-7.74308	CNTNAP1	contactin associated protein 1
X05608_at	16	1771	2017	-2.22546	0.338271	-6.57892	---	---
L10373_at	16	1353	1737	-2.24298	0.237688	-9.43666	TM4SF2	transmembrane 4 superfamily member 2
U90336_at	6	2972	3098	-2.24657	0.379833	-5.91464	PEG3	paternally expressed 3
M58583_at	12	1091	1511	-2.25851	0.215266	-10.4917	CBLN1	cerebellin 1 precursor
M33653_at	4	467	689	-2.26589	0.306456	-7.39386	COL13A1	collagen, type XIII, alpha 1
L08488_at	7	1206	1296	-2.27226	0.419038	-5.42256	INPP1	inositol polyphosphate-1-phosphatase
D83407_at	16	2673	3183	-2.29066	0.269068	-8.51329	DSCR1L1	Down syndrome critical region gene 1-like 1
X91348_at	5	1103	1235	-2.31236	0.468464	-4.93605	DGCR5	DiGeorge syndrome critical region gene 5 (non-coding)
Z32684_at	4	4621	4675	-2.316	0.383991	-6.03138	XK	Kell blood group precursor (McLeod phenotype)
X99920_at	13	31	217	-2.32633	0.349533	-6.65553	S100A13	S100 calcium binding protein A13
U06681_at	4	1624	1798	-2.33059	0.285172	-8.17256	PTPNS1	protein tyrosine phosphatase, non-receptor type substrate 1
M83186_at	12	103	229	-2.35	0.208311	-11.2812	COX7A1	cytochrome c oxidase subunit VIIa polypeptide 1 (muscle)
M98539_at	4	575	653	-2.35669	0.288887	-8.1578	PTGDS	prostaglandin D2 synthase 21kDa (brain)
L26234_at	8	298	562	-2.3704	0.412635	-5.74454	APOBEC1	apolipoprotein B mRNA editing enzyme, catalytic polypeptide 1
D25217_at	11	3062	3434	-2.38159	0.408677	-5.82757	MLC1	megalencephalic leukoencephalopathy with subcortical cysts 1
X06182_s_at	6	4620	4797	-2.39089	0.392554	-6.09061	KIT	v-kit Hardy-Zuckerman 4 feline sarcoma viral oncogene homolog
J05096_rna1_at	16	5006	5372	-2.40391	0.308527	-7.79158	---	---
U33632_at	12	1401	1725	-2.40539	0.233837	-10.2866	KCNK1	potassium channel, subfamily K, member 1
S72043_rna1_at	8	9	52	-2.43337	0.400008	-6.0833	---	---
AF000234_at	1	1038	1062	-2.45525	0.441172	-5.56529	P2RX4	purinergic receptor P2X, ligand-gated ion channel, 4
L10373_at	4	1311	1371	-2.45663	0.298987	-8.21649	TM4SF2	transmembrane 4 superfamily member 2
M63623_at	14	2390	2816	-2.47138	0.347623	-7.10935	OMG	oligodendrocyte myelin glycoprotein
D90097_at	1	1039	1063	-2.47524	0.389848	-6.34924	AMY2B	amylase, alpha 2B; pancreatic
U49857_at	1	314	338	-2.49226	0.274567	-9.07705	CROC4	transcriptional activator of the c-fos promoter
K02215_at	4	1984	2050	-2.49289	0.276506	-9.01569	AGT	angiotensinogen (serine (or cysteine) proteinase inhibitor, clade A (alpha-1 antiproteinase, antitrypsin), member 8)
M64347_at	12	3336	3630	-2.49967	0.443877	-5.63145	FGFR3	fibroblast growth factor receptor 3 (achondroplasia, thanatophoric dwarfism)
L07807_s_at	8	2600	2841	-2.5078	0.201352	-12.4548	DNM1	dynamin 1
M58583_at	3	989	1031	-2.50961	0.412509	-6.08378	CBLN1	cerebellin 1 precursor
X06956_at	10	3694	3736	-2.52069	0.465769	-5.41188	---	---
L35592_at	5	1633	1687	-2.52591	0.334159	-7.55901	---	Homo sapiens germline mRNA sequence.
U89916_at	14	375	729	-2.55041	0.517043	-4.93268	CLDN10	claudin 10
M83186_at	8	211	340	-2.55783	0.284384	-8.9943	COX7A1	cytochrome c oxidase subunit VIIa polypeptide 1 (muscle)
U79288_at	5	1365	1437	-2.56006	0.123315	-20.7604	KIAA0513	KIAA0513 gene product
U59325_at	19	2359	2839	-2.56539	0.248453	-10.3254	CDH18	cadherin 18, type 2
D63477_at	6	5093	5267	-2.56976	0.368302	-6.9773	KIAA0143	KIAA0143 protein
D64053_at	2	3337	3363	-2.57182	0.417006	-6.16736	PTPRR	protein tyrosine phosphatase, receptor type, R
U33632_at	8	1707	1863	-2.57739	0.195416	-13.1892	KCNK1	potassium channel, subfamily K, member 1
U92457_s_at	1	2832	2856	-2.59416	0.268107	-9.67586	GRM4	glutamate receptor, metabotropic 4
AF000234_at	10	1050	1440	-2.60484	0.308199	-8.4518	P2RX4	purinergic receptor P2X, ligand-gated ion channel, 4
D31883_at	5	6621	6735	-2.61503	0.493498	-5.29897	ABLIM1	actin binding LIM protein 1
AF000234_at	9	1428	1602	-2.62044	0.329375	-7.9558	P2RX4	purinergic receptor P2X, ligand-gated ion channel, 4
U59325_at	1	2353	2377	-2.63369	0.31964	-8.23957	CDH18	cadherin 18, type 2
AB002365_at	5	5587	5641	-2.65465	0.21012	-12.634	KIAA0367	KIAA0367 protein
L36069_at	9	1493	1733	-2.65943	0.299959	-8.86599	KCNJ12	potassium inwardly-rectifying channel, subfamily J, member 12
U37431_at	3	2114	2150	-2.68498	0.480992	-5.58218	HOXA1	homeo box A1
U79245_at	5	1205	1295	-2.6883	0.2956	-9.09437	SLC12A5	solute carrier family 12, (potassium-chloride transporter) member 5
M31994_at	7	1593	1767	-2.69245	0.498896	-5.39682	ALDH1A1	aldehyde dehydrogenase 1 family, member A1
U79288_at	2	1035	1077	-2.70684	0.414035	-6.5377	KIAA0513	KIAA0513 gene product
X59065_at	9	3152	3278	-2.71082	0.308814	-8.77816	---	---
D26443_at	17	3330	3816	-2.71146	0.309771	-8.75312	SLC1A3	solute carrier family 1 (glial high affinity glutamate transporter), member 3
X13227_at	7	1134	1338	-2.71188	0.328531	-8.25454	DAO	D-amino-acid oxidase
U79288_at	9	1095	1365	-2.74745	0.219535	-12.5149	KIAA0513	KIAA0513 gene product
U46901_at	1	1012	1036	-2.7639	0.387198	-7.1382	---	---
K02215_at	16	1510	2002	-2.79659	0.329312	-8.49221	AGT	angiotensinogen (serine (or cysteine) proteinase inhibitor, clade A (alpha-1 antiproteinase, antitrypsin), member 8)
M59488_at	1	626	650	-2.80904	0.48492	-5.7928	S100B	S100 calcium binding protein, beta (neural)
M31994_at	7	1893	2013	-2.81798	0.493022	-5.71573	ALDH1A1	aldehyde dehydrogenase 1 family, member A1
D31883_at	5	6351	6603	-2.92839	0.193611	-15.1251	ABLIM1	actin binding LIM protein 1
S81944_at	3	1593	1713	-2.92925	0.358599	-8.1686	GABRA6	gamma-aminobutyric acid (GABA) A receptor, alpha 6
U18244_at	7	1166	1370	-2.94413	0.561817	-5.24037	SLC1A6	solute carrier family 1 (high affinity aspartate/glutamate transporter), member 6
S95936_at	10	1806	2040	-2.949	0.542381	-5.43714	TF	transferrin
D83777_at	8	4475	4841	-2.97285	0.239945	-12.3897	KIAA0193	KIAA0193 gene product
M81883_at	11	3370	3490	-3.02564	0.304654	-9.93138	GAD1	glutamate decarboxylase 1 (brain, 67kDa)
U43522_at	7	3580	3814	-3.05763	0.357556	-8.55146	PTK2B	PTK2B protein tyrosine kinase 2 beta
M77016_at	8	2106	2274	-3.07402	0.268621	-11.4437	TMOD1	tropomodulin 1
U43522_at	11	3802	3964	-3.0831	0.318052	-9.69369	PTK2B	PTK2B protein tyrosine kinase 2 beta
L35592_at	4	1855	1987	-3.0992	0.360501	-8.59694	---	Homo sapiens germline mRNA sequence.
Z31695_at	11	2297	2591	-3.10408	0.347607	-8.92985	INPP5A	inositol polyphosphate-5-phosphatase, 40kDa
L10403_at	2	834	900	-3.10621	0.540001	-5.75223	SPBPBP	DNA-binding protein amplifying expression of surfactant protein B
U92457_s_at	7	3096	3308	-3.10917	0.282265	-11.0151	GRM4	glutamate receptor, metabotropic 4
D79998_at	1	3100	3124	-3.11423	0.284471	-10.9474	KCTD2	potassium channel tetramerisation domain containing 2
Z31695_at	8	2165	2315	-3.14369	0.481446	-6.52968	INPP5A	inositol polyphosphate-5-phosphatase, 40kDa
D21267_at	2	1961	2003	-3.14626	0.508324	-6.18948	SNAP25	synaptosomal-associated protein, 25kDa
D31883_at	10	6153	6369	-3.15333	0.241869	-13.0373	ABLIM1	actin binding LIM protein 1
D83777_at	12	4823	5027	-3.15966	0.255816	-12.3513	KIAA0193	KIAA0193 gene product
X80818_at	19	3616	3859	-3.20664	0.629233	-5.09611	GRM4	glutamate receptor, metabotropic 4
S72043_rna1_at	2	5	31	-3.2164	0.385136	-8.35135	---	---
M81883_at	7	3226	3388	-3.25027	0.285017	-11.4038	GAD1	glutamate decarboxylase 1 (brain, 67kDa)
U23850_s_at	1	8177	8201	-3.25268	0.393308	-8.27007	ITPR1	inositol 1,4,5-triphosphate receptor, type 1
L35592_at	4	1975	2131	-3.27684	0.257353	-12.7329	---	Homo sapiens germline mRNA sequence.
U79245_at	6	1139	1223	-3.32477	0.282316	-11.7768	SLC12A5	solute carrier family 12, (potassium-chloride transporter) member 5
U18244_at	5	1388	1538	-3.33162	0.681925	-4.88561	SLC1A6	solute carrier family 1 (high affinity aspartate/glutamate transporter), member 6
X05196_at	12	1254	1554	-3.38808	0.412567	-8.21219	ALDOC	aldolase C, fructose-bisphosphate
J04469_at	16	1173	1497	-3.41055	0.337593	-10.1026	CKMT1	creatine kinase, mitochondrial 1 (ubiquitous)
L02950_at	6	679	823	-3.50053	0.391345	-8.94486	CRYM	crystallin, mu
X63578_rna1_at	8	127	289	-3.50866	0.387311	-9.05902	---	---
M54927_at	9	2517	2811	-3.5111	0.340886	-10.2999	PLP1	proteolipid protein 1 (Pelizaeus-Merzbacher disease, spastic paraplegia 2, uncomplicated)
U79288_at	2	1425	1455	-3.53623	0.451258	-7.83638	KIAA0513	KIAA0513 gene product
D21267_at	18	1481	1883	-3.62421	0.406819	-8.90864	SNAP25	synaptosomal-associated protein, 25kDa
S81944_at	7	1347	1575	-3.63132	0.564652	-6.43107	GABRA6	gamma-aminobutyric acid (GABA) A receptor, alpha 6
X80818_at	1	3601	3625	-3.70509	0.274631	-13.4911	GRM4	glutamate receptor, metabotropic 4
X63578_rna1_at	5	277	397	-3.74091	0.488643	-7.65571	---	---
U92457_s_at	2	3327	3399	-3.81571	0.360243	-10.592	GRM4	glutamate receptor, metabotropic 4
U18244_at	6	1526	1652	-3.82671	0.720306	-5.31261	SLC1A6	solute carrier family 1 (high affinity aspartate/glutamate transporter), member 6
U90902_at	16	1065	1419	-3.84799	0.306473	-12.5557	TIAM1	T-cell lymphoma invasion and metastasis 1
D87463_at	5	2511	2673	-3.90572	0.539171	-7.24394	PHYHIP	phytanoyl-CoA hydroxylase interacting protein
M31994_at	6	1749	1863	-3.92286	0.725965	-5.40365	ALDH1A1	aldehyde dehydrogenase 1 family, member A1
D87463_at	4	2721	2799	-3.93032	0.335615	-11.7108	PHYHIP	phytanoyl-CoA hydroxylase interacting protein
X05196_at	6	1074	1254	-3.94457	0.382753	-10.3058	ALDOC	aldolase C, fructose-bisphosphate
X05196_at	2	1044	1074	-3.95335	0.481211	-8.21543	ALDOC	aldolase C, fructose-bisphosphate
U52969_at	3	481	529	-3.9818	0.375203	-10.6124	PCP4	Purkinje cell protein 4
S72043_rna1_at	9	53	89	-4.03423	0.624535	-6.45957	---	---
AB002365_at	15	5053	5527	-4.05592	0.352838	-11.4951	KIAA0367	KIAA0367 protein
U52969_at	14	91	487	-4.06712	0.513866	-7.91475	PCP4	Purkinje cell protein 4
X63578_rna1_at	4	379	559	-4.09715	0.507667	-8.07055	---	---
Z31695_at	1	2159	2183	-4.11169	0.274523	-14.9776	INPP5A	inositol polyphosphate-5-phosphatase, 40kDa
L02950_at	1	673	697	-4.11186	0.468024	-8.78559	CRYM	crystallin, mu
X63578_rna1_at	3	31	115	-4.18311	0.357157	-11.7122	---	---
D87463_at	11	2781	3021	-4.23172	0.340752	-12.4188	PHYHIP	phytanoyl-CoA hydroxylase interacting protein
X06956_at	3	3677	3704	-4.36753	0.2744	-15.9167	---	---
L02950_at	13	835	1201	-4.40713	0.438407	-10.0526	CRYM	crystallin, mu
X06956_at	7	3682	3716	-4.41162	0.548904	-8.03715	---	---
M54927_at	6	2349	2457	-5.12143	0.580614	-8.82071	PLP1	proteolipid protein 1 (Pelizaeus-Merzbacher disease, spastic paraplegia 2, uncomplicated)
M13577_at	3	1550	1634	-5.45189	0.448803	-12.1476	MBP	myelin basic protein
M59488_at	3	536	644	-5.82803	0.346323	-16.8283	S100B	S100 calcium binding protein, beta (neural)
M13577_at	3	1784	1880	-5.82985	0.576404	-10.1142	MBP	myelin basic protein
M13577_at	8	1880	2120	-6.02257	0.652169	-9.23468	MBP	myelin basic protein
M13577_at	4	1658	1802	-6.47243	1.1674	-5.54432	MBP	myelin basic protein
